# Supplementary material for: A predatory myxobacterium controls cucumber Fusarium wilt by regulating the soil microbial community
Source: Microbiome. 2020 Apr 6;8:49. doi: 10.1186/s40168-020-00824-x (PMC7137222; doi:10.1186/s40168-020-00824-x)
Supplement: Supplementary file 12 — Additional file 11: Table S4. Analysis of the correlation between Corallococcus and keystones (Spearman |ρ| > 0.7, p < 0.001, top 1% degree in cooccurrence network), hubs (Spearman |ρ| > 0.7, p < 0.001, top 2% degree in cooccurrence network) and indicators. Note: NT, no FOC or strain EGB solid culture; EGB, strain EGB solid culture only; EGBFOC, both FOC and EGB solid culture; FOC, FOC only; R, the sampling sites surrounding the roots; M, intermediate site between the cucumber root and the inoculation site; day 15, soils sampled on the 15th day; day 27, soils sampled on the 27th day. [file 40168_2020_824_MOESM11_ESM.xlsx]

## Sheet: Sheet1
Table S4. Analysis of the correlation between Corallococcus and keystones (Spearman |ρ| > 0.7, p < 0.001, top 1% degree in cooccurrence network), hubs (Spearman |ρ| > 0.7, p < 0.001, top 2% degree in cooccurrence network) and indicators.
NT
		Source		target	degree	abundance	module	r	p-value
		Corallococcus (degree:1, abundance:2.60663E-05, module: 15）	keystone	Streptomycetaceae_unclassified	9	0.000354067	3
			hubs	Bacillus	8	0.00337124	27
				Gaiella	8	0.000888427	27
			indicator (stat > 0.90,p-value < 0.01)	Candidatus_Captivus	5	2.38941e-05	11
EGB
		Source		target	degree	abundance	module	r	p-value
		Corallococcus (degree:0）	keystone	Xanthobacteraceae_unclassified	21	0.00080825	17
				Rhizobiales_unclassified	19	0.00174067	17
			hubs	Acidobacterium	16	0.00715242	17
				Candidatus_Koribacter	16	0.00301278	17
				Nitrolancea	16	3.98268e-05	17
			indicator (stat > 0.90, p-value < 0.01)	Methylorosula	5	5.62261e-05	14
				Alicyclobacillus
				Cohnella	13	0.00456161	10
				Streptosporangium	3	0.000180392	14
EGBFOC
		Source		target	degree	abundance	module	r	p-value
		Corallococcus (degree:5, abundance:0.000507, module:9）	keystone	Acetobacteraceae_unclassified	34	0.00399619	9
				Planctomycetaceae_uncultured	32	0.00358162	9
			hubs	Alcaligenaceae_unclassified	30	0.0152802	9	0.836011	0.000704328
				Microvirga	29	0.00156314	9	0.878341	0.000170536
				Kaistia	29	0.00298129	9
			indicator (stat > 0.90, p-value < 0.01)	Dysgonomonas	9	0.00673055	0
				Afipia	10	0.000912963	2
				Microtetraspora	3	3.17158e-05	2
				Stenotrophomonas	19	0.0366703	2
				Beggiatoa	24	0.000693217	2
				Patulibacter	19	0.000448552	9
				Ochrobactrum	7	0.000842735	2
				Cohnella	22	0.00420461	2
				Alcaligenaceae_unclassified	30	0.0152802	9	0.836011	0.000704328
FOC
		Source		target	degree	abundance	module	r	p-value
		Corallococcus (degree:0, abundance:3.88671E-05）	keystone	Anaerosporobacter	13	2.15928e-06	14
			hubs	Aeromonas	13	2.15928e-06	14
				Cellulosimicrobium	13	2.15928e-06	14
			indicator (stat > 0.90, p-value < 0.01)	Paucimonas	3	0.0010235	0
				Rhodocyclaceae_unclassified	2	5.18228e-05	17
				Vogesella	2	0.000287184	17
M
		Source		target	degree	abundance	module	r	p-value
		Corallococcus (degree:97, abundance:0.000499875, module: 1）	keystone	Roseococcus	117	0.000178607	5	0.729716	0.000811832
				Proteobacteria_unclassified	115	0.000520095	8	-0.832095	2.84e-05
			hubs	Planctomycetaceae_uncultured	114	0.00695894	0	-0.838265	2.18e-05
				Azospirillum	113	0.00527621	1	0.749528	0.000473595
				Edaphobacter	110	0.00871356	8	-0.846288	1.54e-05
			indicator (stat > 0.95,p-value < 0.01)	Alcaligenes	103	0.000739141	1	0.811243	6.53e-05
				Aminobacter	102	0.000235896	1	0.828307	3.33e-05
				Camelimonas	99	0.000171867	1	0.875411	3.59e-06
				Castellaniella	99	0.00109074	1	0.841579	1.9e-05
				Flavitalea	91	0.00017973	1	0.766217	0.000289574
				Niastella	100	0.000622317	1	0.763749	0.000311442
				Roseococcus	117	0.000178607	5	0.729716	0.000811832
				Shinella	109	0.00236907	1	0.839683	2.06e-05
				Pseudoxanthomonas	91	0.013318	1	0.833949	2.65e-05
				Lysobacter	92	0.00768797	1	0.798968	0.00010215
				Steroidobacter	96	0.00591763	1	0.776114	0.000213702
				Azospirillum	113	0.00527621	1	0.749528	0.000473595
				Sphingobacterium	100	0.00518522	1	0.85074	1.26e-05
				Filimonas	95	0.00156253	1	0.815759	5.52e-05
				Stenotrophomonas	82	0.0494809	1	0.731324	0.000778336
				Chitinophaga	107	0.0242838	1	0.714351	8.81e-05
				Hyphomicrobiaceae_uncultured	99	0.00356203	1	0.813427	5.99e-05
				Cellulosimicrobium	106	0.000691962	1	0.833483	2.69e-05
				Moraxellaceae_uncultured	99	0.000578507	1	0.767903	0.00027551
				Alcaligenaceae_unclassified	100	0.0137348	1	0.825044	3.83e-05
				Sphingobium	86	0.000885172	1	0.776447	0.000211511
				Brevundimonas	101	0.00461121	1	0.786769	0.000152088
				Microvirga	87	0.00142436	1	0.813659	5.95e-05
				Citrobacter	84	0.00203882	1	0.797967	0.000105507
				Bosea	89	0.0012143	1	0.783293	0.000169494
				Ochrobactrum	101	0.00170856	1	0.938506	1.89e-08
				Kaistia	109	0.00268472	8	0.842473	1.83e-05
				Pigmentiphaga	105	0.000990764	1	0.78368	0.000167422
				Flavobacterium	83	0.0127069	1	0.763566	0.00031304
				Cupriavidus	83	0.00381029	1	0.710226	0.00010099
				Beggiatoa	92	0.000530205	1	0.782147	0.000175782
				Rhizobium	97	0.00706341	1	0.733956	0.000725332
				Altererythrobacter	75	0.00151198	1	0.768057	0.000274256
				Microbispora	94	0.00357888	1	0.831587	2.9e-05
				Corallococcus	97	0.000499875	1
				Cohnella	87	0.00394958	1	0.712802	9.28e-05
				Patulibacter	96	0.00062007	1	0.840471	1.99e-05
				Flavihumibacter	91	0.000532451	1	0.805965	7.97e-05
				Enterobacteriaceae_unclassified	83	0.00186358	1	0.815196	5.62e-05
				Devosia	97	0.00268922	1	0.751897	0.000442145
				Pseudomonas	84	0.00497292	1	0.79501	0.000116236
				Comamonas	41	0.00376423	0
				Streptosporangium	88	0.000133675	1	0.898668	8.36e-07
				Pseudorhodoferax	35	0.00116151	1
				Dyadobacter	81	0.00170744	1	0.751281	0.000449844
				Pedobacter	61	0.00300936	1	0.702636	0.000128992
				Brevibacillus	82	0.00117948	1	0.789164	0.000141317
				Afipia	52	0.000612207	1	0.723028	0.000967829
R
		Source		target	degree	abundance	module	r	p-value
		Corallococcus (degree:1, abundance:0.000146418, module: 3）	keystone	Roseococcus	82	8.43014e-05	3
				Nannocystis	81	0.000109814	3
			hubs	Sphingobacterium	76	0.00299825	3
				Dyadobacter	76	0.00151299	3
				Roseomonas	75	8.43014e-05	3
			indicator (stat > 0.95,p-value < 0.01)	Cupriavidus	38	0.00102271	3
				Alcaligenaceae_unclassified	66	0.0040387	3
day 15
		Source		target	degree	abundance	module	r	p-value
		Corallococcus (degree:40, abundance:0.000291, module: 4）	keystone	Roseococcus	120	8.8e-05	4	0.736654	0.000663844
				Alcaligenes	119	0.000565	4	0.787924	0.000140376
			hubs	Sedimentibacter	116	0.000155	4	0.740553	0.000596151
				Camelimonas	113	8.1e-05	4	0.748272	0.000477921
				Sphingobacterium	112	0.003573	4	0.744242	0.000538153
			indicator (stat > 0.95, p-value < 0.01)	Lysobacter	48	0.005312	2	0.732409	0.000749416
				Thermomonas	10	0.001711	4
				Comamonas	12	0.003381	2
				Cohnella	19	0.002827	4
				Niastella	45	0.000233	4	0.847993	1.23e-05
				Chitinophaga	33	0.0112	4	0.712185	9.47e-05
				Beggiatoa	23	0.000246	4
				Castellaniella	27	0.000604	4
				Fontibacillus	21	0.000139	4
				Flavitalea	45	3.4e-05	4	0.822012	3.95e-05
day 27
		Source		target	degree	abundance	module	r	p-value
		Corallococcus (degree:20, abundance:0.000352, module: 10）	keystone	Flavitalea	110	0.000248	13
				Roseococcus	108	0.000174	13
			hubs	Roseomonas	107	0.000102	10
				Aminobacter	106	0.000214	10	0.716705	8.15e-05
				Dyadobacter	106	0.002902	10
			indicator (stat > 0.95, p-value < 0.01)	Aminobacter	106	0.000214	10	0.716705	8.15e-05
				Brevundimonas	98	0.002997	10
				Camelimonas	99	0.000167	10	0.777312	0.000248815
				Castellaniella	97	0.000889	10
				Cellulosimicrobium	105	0.000372	10
				Dyadobacter	106	0.002902	10
				Filimonas	105	0.001404	10	0.725728	5.98e-05
				Flavitalea	110	0.000248	13
				Flavobacteriaceae_unclassified	97	0.002581	10
				Hyphomicrobiaceae_uncultured	102	0.003756	10
				Pedobacter	102	0.003641	10
				Roseococcus	108	0.000174	13
				Roseomonas	107	0.000102	10
				Shinella	104	0.001904	10	0.724965	6.14e-05
				Steroidobacter	104	0.006896	10
				Pseudoxanthomonas	86	0.013431	10	0.828237	3.71e-05
				Sphingobium	99	0.001852	13
				Chitinophaga	97	0.019107	13
				Flavobacterium	91	0.007745	10
				Alcaligenaceae_unclassified	97	0.009732	10	0.760925	0.000418816
				Sphingobacterium	90	0.004589	10
				Stenotrophomonas	88	0.02411	10
				Ochrobactrum	96	0.0017	10	0.772873	0.000287007
				Azospirillum	97	0.003577	13
				Kaistia	95	0.001517	10	0.730412	0.000999955
				Microvirga	102	0.000936	10	0.734367	0.000896289
				Citrobacter	86	0.001054	10	0.753294	0.000526194
				Bosea	95	0.000983	10
				Moraxellaceae_uncultured	95	0.000629	10
				Niastella	97	0.000514	10
				Microbacterium	89	0.000148	10	0.748505	0.000603158
				Altererythrobacter	82	0.002138	10
				Herminiimonas	87	0.000205	13
				Beggiatoa	90	0.000404	10
				Microbispora	88	0.002436	10
				Microbacteriaceae_unclassified	71	0.000842	10
				Rhizobium	98	0.00613	0
				Pigmentiphaga	93	0.000586	10
				Cupriavidus	91	0.002699	10
				Afipia	85	0.000336	10	0.703187	0.00012675
				Patulibacter	88	0.000449	10
				Pseudomonas	81	0.003628	10
				Devosia	85	0.003197	13
				Enterobacteriaceae_unclassified	82	0.000964	10	0.737884	0.000812831
				Cohnella	89	0.001691	10
				Alcaligenes	85	0.000369	10	0.721915	6.82e-05
				Flavihumibacter	83	0.000364	10
				Lachnospiraceae_uncultured	72	6.8e-05	10
				Nannocystis	90	0.000277	13
				Solitalea	92	0.000127	3	0.71464	8.73e-05
				Lysobacter	76	0.003295	10	0.702843	0.000128146
				Sphingomonadaceae_unclassified	83	0.000551	10
				Brevibacillus	79	0.001004	10
				Comamonas	22	0.001491	13
Note: NT, no FOC or strain EGB solid culture; EGB, strain EGB solid culture only; EGBFOC, both FOC and EGB solid culture；FOC, FOC only; R, the sampling sites surrounding the roots; M, the site between the cucumber root and the inoculation site; 15, soils sampled on the 15th day; 27, soils sampled on the 27th day.
