# Supplementary material for: A predatory myxobacterium controls cucumber Fusarium wilt by regulating the soil microbial community
Source: Microbiome. 2020 Apr 6;8:49. doi: 10.1186/s40168-020-00824-x (PMC7137222; doi:10.1186/s40168-020-00824-x)
Supplement: Supplementary file 13 — Additional file 12: Table S5. Abundance and degree analysis of predatory bacteria in the cooccurrence network (Spearman |ρ| > 0.7, p < 0.001). Note: At the Spearman |ρ| > 0.7 and p < 0.001 level, predatory bacteria that do not appear in the cooccurrence network are shown in blue text. NT, no FOC or strain EGB solid culture; EGB, strain EGB solid culture only; EGBFOC, both FOC and EGB solid culture; FOC, FOC only; R, the sampling sites surrounding the roots; M, intermediate site between the cucumber root and the inoculation site; day 15, soils sampled on the 15th day; day 27, soils sampled on the 27th day. [file 40168_2020_824_MOESM12_ESM.xlsx]

## Sheet: Sheet3
Table S5. Abundance and degree analysis of predatory bacteria in the cooccurrence network (Spearman |ρ| > 0.7, p < 0.001).
NT					EGB					EGBFOC					FOC
	abundance	degree	modularity_class			abundance	degree	modularity_class			abundance	degree	modularity_class			abundance	degree	modularity_class
Sorangium	0.00118602	1	22		Sorangium	0.000281131	1	28		Sorangium	0.00081555	9	7		Sorangium	0.00148127	1	11
Haliangium	0.000744125				Haliangium	0.000602088	1	12		Haliangium	0.000838204	12	7		Haliangium	0.000740634	5	8
Fibrisoma	0				Fibrisoma	1.8742e-05	2	6		Fibrisoma	0.000111005	5	0		Fibrisoma	2.15927e-06	2	20
Cytophaga	0.000136848	5	3		Cytophaga	6.32544e-05				Cytophaga	6.79625e-06	4	0		Cytophaga	2.15927e-06	1	31
Corallococcus	2.17219e-05	1	15		Corallococcus	0.000782965				Corallococcus	0.000507453	5	9		Corallococcus	3.88671e-05
Nannocystis	0				Nannocystis	0.000304558	2	3		Nannocystis	0.000444022	9	4		Nannocystis	0
Flavobacterium	2.99943e-05				Flavobacterium	0.0199814	4	14		Flavobacterium	0.0151624	8	2		Flavobacterium	0.000252636	1	11
Stenotrophomonas	3.82158e-05				Stenotrophomonas	0.0953009	2	15		Stenotrophomonas	0.0366703	19	2		Stenotrophomonas	6.06759e-05
Cupriavidus	6.33646e-05				Cupriavidus	0.00573506	8	10		Cupriavidus	0.00402111	13	3		Cupriavidus	0.000131045
Myxococcales_unclassified	0.000215047	1	1		Myxococcales_unclassified	0.000149936	1	18		Myxococcales_unclassified	0.000514249	4	0		Myxococcales_unclassified	9.50084e-05
Bacteriovoracaceae_unclassified	0				Bacteriovoracaceae_unclassified	1.63993e-05	7	20		Bacteriovoracaceae_unclassified	3.39812e-05	7	0		Bacteriovoracaceae_unclassified	0
Byssovorax	7.60268e-05	2	2		Byssovorax	5.62261e-05	2	6		Byssovorax	6.11662e-05	7	7		Byssovorax	4.10263e-05
Sandaracinus	0				Sandaracinus	2.57703e-05				Sandaracinus	2.03887e-05	1	4		Sandaracinus	2.15927e-06	1	32
Streptomycetaceae_unclassified	0.000477883	9	3		Streptomycetaceae_unclassified	0.000316205				Streptomycetaceae_unclassified	0.000287708	9	3		Streptomyces	0.000617555	6	3
Bdellovibrio	2.17219e-06	4	30		Bdellovibrio	0				Bdellovibrio	1.35925e-05	6	20		Bdellovibrio	2.15927e-06	3	26
lysobacter	4.65833e-06				lysobacter	0.0175613	5	6		lysobacter	0.000448552	7	9		lysobacter	2.15927e-06	2	16
Microvirga	6.51658e-06				Microvirga	0.00212254	5	6		Microvirga	0.00156314	29	9		Microvirga	5.18228e-05
M					R					Day 15					Day 27
	abundance	degree	modularity_class			abundance	degree	modularity_class			abundance	degree	modularity_class			abundance	degree	modularity_class
Sorangium	0.00084698	79	8		Sorangium	0.00106264	2	1		Sorangium	0.000511	86	1		Sorangium	0.001394	43	0
Haliangium	0.00060659	2	11		Haliangium	0.000844123	4	1		Haliangium	0.000431	1	1		Haliangium	0.001017	2	13
Fibrisoma	4.04394e-05	7	5		Fibrisoma	2.4403e-05	17	6		Fibrisoma	3e-06	9	3		Fibrisoma	6.1e-05	46	13
Cytophaga	1.90964e-05				Cytophaga	8.54106e-05				Cytophaga	3.37406e-06				Cytophaga	0.000100818
Corallococcus	0.000499875	97	1		Corallococcus	0.000146418	1	3		Corallococcus	0.000291	40	4		Corallococcus	0.000352	20	10
Nannocystis	0.000254993	24	1		Nannocystis	0.000109814	81	3		Nannocystis	8.5e-05	19	4		Nannocystis	0.000277	90	13
Flavobacterium	0.0127069	83	1		Flavobacterium	0.00448129	49	3		Flavobacterium	0.009404	34	4		Flavobacterium	0.007745	91	10
Stenotrophomonas	0.0494809	82	1		Stenotrophomonas	0.0142669	50	3		Stenotrophomonas	0.039532	39	4		Stenotrophomonas	0.02411	88	10
Cupriavidus	0.00381029	83	1		Cupriavidus	0.00102271	38	3		Cupriavidus	0.002112	50	4		Cupriavidus	0.002699	91	10
Myxococcales_unclassified	3.03295e-05	40	8		Myxococcales_unclassified	7.09907e-05	3	1		Myxococcales_unclassified	4e-05	62	1		Myxococcales_unclassified	6.1e-05	3	5
Bacteriovoracaceae_unclassified	2.02197e-05	5	5		Bacteriovoracaceae_unclassified	4.43693e-06	1	6		Bacteriovoracacea_unclassified	0				Bacteriovoracacea_unclassified	0
Byssovorax	3.99826e-05				Byssovorax	8.41102e-05				Byssovorax	4e-05	1	15		Byssovorax	7.6e-05	1	8
Sandaracinus	1.46031e-05	5	1		Sandaracinus	8.87382e-06	2	6		Sandaracinus	3e-06	1	18		Sandaracinus	2e-05	22	10
Streptomyces	0.00119858	13	1		Streptomyces	0.000953937	3	12		Streptomyces	0.001252	5	4		Streptomyces	0.000902	7	10
Bdellovibrio	2.24662e-06	6	7		Bdellovibrio	6.65537e-06	1	8		Bdellovibrio	0				Bdellovibrio	9e-06	3	13
lysobacter	0.00768797	92	1		lysobacter	0.000946172	24	3		lysobacter	0.005312	82	2		lysobacter	0.003295	76	10
Microvirga	0.00142436	87	1		Microvirga	0.000369373	72	3		Microvirga	0.00085	92	4		Microvirga	0.000936	102	10
Note: At the Spearman |ρ| > 0.7 and p < 0.001 level, predatory bacteria that do not appear in the cooccurrence network are shown in blue text. NT, no FOC or strain EGB solid culture; EGB, strain EGB solid culture only; EGBFOC, both FOC and EGB solid culture；FOC, FOC only; R, the sampling sites surrounding the roots; M, the site between the cucumber root and the inoculation site; day 15, soils sam…
