# Supplementary material for: A predatory myxobacterium controls cucumber Fusarium wilt by regulating the soil microbial community
Source: Microbiome. 2020 Apr 6;8:49. doi: 10.1186/s40168-020-00824-x (PMC7137222; doi:10.1186/s40168-020-00824-x)
Supplement: Supplementary file 14 — Additional file 13: Table S6. Analysis of correlation between predatory bacteria and other microorganisms (Spearman |ρ| > 0.7, p < 0.001). Note: At the Spearman |ρ| > 0.7 and p < 0.001 level, predatory bacteria that do not appear in the cooccurrence network are shown in blue text. NT, no FOC or strain EGB solid culture; EGB, strain EGB solid culture only; EGBFOC, both FOC and EGB solid culture; FOC, FOC only; R, the sampling sites surrounding the roots; M, intermediate site between the cucumber root and the inoculation site; day 15, soils sampled on the 15th day; day 27, soils sampled on the 27th day. [file 40168_2020_824_MOESM13_ESM.xlsx]

## Sheet: Sheet1
	Table S6. Analysis of correlation between predatory bacteria and other microorganisms (Spearman |ρ| > 0.7, p < 0.001).
	NT								EGB								EGBFOC								FOC
	Source	Target	r	p	abundance	degree	modularity_class		Source	Target	r	p	abundance	degree	modularity_class		Source	Target	r	p	abundance	degree	modularity_class		Source	Target	r	p	abundance	degree	modularity_class
	Sorangium	Gammaproteobacteria_unclassified	0.899826	6.7e-05	0.000721168	1	22		Sorangium	Solirubrobacterales_unclassified	0.854901	0.000394959	0.00043341	1	28		Sorangium	Byssovorax	0.924103	1.74e-05	6.11662e-05	7	7		Sorangium	Gammaproteobacteria_unclassified	0.849123	0.000475241	0.00151797	2	11
	Haliangium								Haliangium	Elstera	0.892948	9.23e-05	8.90247e-05	1	12			Gammaproteobacteria_unclassified	0.910684	3.85e-05	0.000473472	4	7		Haliangium	Methylobacteriaceae_uncultured	0.850377	0.000456828	0.000123079	4	17
	Fibrisoma								Fibrisoma	Procabacter	0.870452	0.000230274	3.27986e-05	4	6			Gemmatimonas	0.868653	0.000245942	0.00164016	12	7			Nitrosomonadaceae_uncultured	0.901583	6.15e-05	0.000740634	10	8
	Cytophaga	Caulobacteraceae_unclassified	0.867419	0.00025716	0.00452251	5	3			Pseudaminobacter	0.927684	1.38e-05	1.40565e-05	1	6			Haliangium	0.929825	1.19e-05	0.000838204	12	7			Rhizomicrobium	0.907182	4.63e-05	0.0176111	12	8
		Mycobacterium	-0.886113	0.000124267	0.000662519	2	3		Cytophaga									Mucilaginibacter	0.875658	0.000189298	0.00700014	9	7			Sphingomonas	0.833626	0.000753851	0.000490157	9	8
		Opitutus	0.826291	0.000923217	0.00119253	6	3		Corallococcus									Nevskia	0.873157	0.000208208	0.000113271	7	7			Acidimicrobiales_unclassified	0.829843	0.000837906	2.37521e-05	5	8
		Ramlibacter	0.862168	0.000309405	0.00270221	3	3		Nannocystis	Oxalobacteraceae_unclassified	0.858841	0.000346562	2.57703e-05	1	3			Opitutus	0.861981	0.000311416	0.00115989	7	7		Fibrisoma	Niastella	1	0	4.31857e-06	2	20
		Streptomycetaceae_unclassified	-0.828386	0.000872125	0.000354068	9	3			Azospirillum	0.943316	4.19e-06	0.00690175	1	3			Rhizomicrobium	0.896674	7.78e-05	0.00776132	8	7			Tuberibacillus	1	0	2.15927e-06	2	20
	Corallococcus	Marmoricola	0.850128	0.000460439	3.04107e-05	1	15		Flavobacterium	Hydrogenophaga	0.873261	0.000207389	0.000916017	3	14			Rhodomicrobium	0.886575	0.000121864	8.1555e-05	5	7		Cytophaga	Propionibacterium	1	0	2.15927e-06	1	31
	Nannocystis									Nevskia	-0.839002	0.000645816	9.83957e-05	4	14		Haliangium	Microbacteriaceae_unclassified	0.837129	0.000682001	0.00131168	4	7		Corallococcus
	Flavobacterium									Shinella	0.844134	0.000554262	0.0042029	10	14			Mucilaginibacter	0.85114	0.000445901	0.00700014	9	7		Nannocystis
	Stenotrophomonas									Flavobacteriaceae_unclassified	0.879161	0.000165104	0.00567415	4	14			Nevskia	0.835582	0.000713048	0.000113271	7	7		Flavobacterium	Cytophagales_unclassified	0.901971	6.04e-05	0.00376147	2	11
	Cupriavidus								Stenotrophomonas	Afipia	0.870181	0.000232588	0.000637229	3	15			Planctomyces	0.852632	0.000425118	0.00176249	4	7		Stenotrophomonas
	Myxococcales_unclssified	Zavarzinella	-0.881007	0.000153363	0.00015857	1	1			Comamonas	0.898251	7.22e-05	0.00226544	2	15			Rhizomicrobium	0.910684	3.85e-05	0.00776132	8	7		Cupriavidus
	Bacteriovoracacea								Cupriavidus	Mesorhizobium	0.826621	0.000915011	0.00105893	14	10			Rhodomicrobium	0.911399	3.7e-05	8.1555e-05	5	7		Myxococcales_unclassified
	Byssovorax	Acidocella	-0.870042	0.000233773	0.00269786	1	2			Microbacterium	0.835093	0.000723093	0.000386554	8	10			Solirubrobacter	0.82747	0.000894187	0.000120067	4	7		Bacteriovoracaceae_unclassified
		Schlesneria	0.840811	0.00061231	3.90995e-05	1	2			Microbispora	0.847637	0.000497797	0.00710089	12	10			Sorangium	0.929825	1.19e-05	0.00081555	9	7		Byssovorax
	Sandaracinus									Moraxellaceae_uncultured	0.845619	0.00052975	0.000988642	14	10			Sphingomonas	0.833626	0.000753851	0.00177382	5	7		Sandaracinus	Neisseriaceae_uncultured	1	0	2.15927e-06	1	32
	Streptomycetaceae_unclassified	Tumebacillus	0.895978	8.04e-05	0.0529776	4	3			Oxalophagus	0.829537	0.000844995	0.000145251	14	10			Byssovorax	0.847398	0.000501495	6.11662e-05	7	7		Streptomyces	Acidothermus	0.826621	0.000915011	0.0110145	7	3
		Actinospica	-0.835088	0.000723199	0.000508293	4	3			Pigmentiphaga	0.858145	0.000354759	0.00111515	12	10			Conexibacter	0.831579	0.000798481	0.00121426	3	7			Actinoallomurus	0.863158	0.000298977	0.000496635	6	3
		Asticcacaulis	0.83718	0.000681	0.00644707	6	3			Brevundimonas	0.881119	0.000152674	0.00618019	5	10			Gemmatimonas	0.91769	2.59e-05	0.00164016	12	7			Firmicutes_unclassified	0.853524	0.000413052	1.5115e-05	6	3
		Caulobacteraceae_unclassified	-0.892451	9.44e-05	0.00452251	5	3			Cohnella	0.839161	0.000642826	0.00491978	13	10		Fibrisoma	Solirubrobacter	0.836218	0.000700165	0.000120067	4	7			Jatrophihabitans	0.846573	0.000514459	0.000503113	6	3
		Cytophaga	-0.833943	0.000747126	6.32544e-05	5	3		Myxococcales_unclassified	Family_XVIII_unclassified	0.860138	0.000331693	2.10848e-05	2	18			Solitalea	0.854664	0.000398021	0.000156314	5	4			Microbispora	0.844019	0.000556196	7.77341e-05	4	3
		Flexivirga	-0.828386	0.000872125	4.5616e-05	1	3		Bacteriovoracaceae_unclassified	Adhaeribacter	1	0	0.000110109	7	20			Terrimonas	0.835849	0.000707616	0.000856327	3	0			Microlunatus	0.905094	5.16e-05	5.18228e-05	5	3
		Microbacterium	0.834478	0.000735868	2.38941e-05	4	11			Methyloversatilis	0.853766	0.000409831	3.74841e-05	7	20			Azospira	0.845015	0.000539619	0.00340039	6	0		Bdellovibrio	Kineosporia	1	0	4.31857e-06	3	26
		Mycobacterium	0.840542	0.000617211	0.000662519	2	3			Bacteroidetes_unclassified	1	0	1.8742e-05	7	20			Family_XVIII_uncultured	0.845281	0.000535254	5.437e-05	11	0			Phaselicystis	1	0	2.15927e-06	3	26
		Opitutus	0.894015	8.79e-05	0.00119253	6	3			Betaproteobacteria_unclassified	0.995859	5.28e-09	4.68552e-06	7	20		Cytophaga	Methylophilaceae_uncultured	0.853766	0.000409831	6.56971e-05	4	0			Tepidimonas	1	0	2.15927e-06	3	26
	Bdellovibrio	Nevskiaceae_unclassified	-0.888715	0.000111208	2.17219e-06	4	30			Opitutae_unclassified	1	0	1.63993e-05	7	20			Bacteriovoracaceae_unclassified	0.853766	0.000409831	3.39812e-05	7	0		lysobacter	Ktedonobacteria_unclassified	1	0	2.15927e-06	2	16
		Rickettsiaceae_uncultured	1	0	6.51658e-06	4	30			Sphingopyxis	1	0	5.15406e-05	7	20			Rheinheimera	0.983471	1.67e-05	5.437e-05	4	0			Paracoccus	1	0	2.15927e-06	2	16
		Sphingobium	1	0	2.17219e-06	4	30			Uliginosibacterium	1	0	1.63993e-05	7	20			Rickettsia	0.995859	2.18e-08	9.06166e-06	4	0		Microvirga
		Bacteroidetes_unclassified	1	0	2.17219e-06	4	30		Byssovorax	Hyphomicrobium	-0.877537	0.000176001	0.000555233	4	6		Corallococcus	Microvirga	0.878341	0.000170536	0.00156314	29	9
	Lysobacter									Rhodopseudomonas	-0.884008	0.000135685	3.27986e-05	6	6			Paenibacillus	0.828956	0.000858596	0.00306511	24	9
	Microvirga								Sandaracinus									Acidiphilium	-0.874349	0.000199021	0.000722668	22	9		Day 27
									Streptomycetaceae_unclassified									Alcaligenaceae_unclassified	0.836011	0.000704328	0.0152802	30	9		Source	Target	r	p	abundance	degree	modularity_class
	M								Bdellovibrio									Bosea	0.823342	0.000999012	0.00141588	19	2		Sorangium	Acidimicrobiales_uncultured	0.864101	6.98e-06	0.001487	58	0
	Source	Target	r	p	abundance	degree	modularity_class		lysobacter	Microvirga	0.832168	0.000785442	0.00212254	5	6		Nannocystis	Reyranella	0.851472	0.000441202	0.00111912	7	4			Acidisoma	0.793421	0.000142618	0.000456	45	0
	Sorangium	Acetobacteraceae_unclassified	0.745431	0.00053304	0.00520544	77	0			Mucilaginibacter	-0.945711	3.39e-06	0.00900555	4	6			Roseomonas	0.891801	9.71e-05	9.51475e-05	6	4			Acidothermus	0.748424	0.00060401	0.006244	22	0
		Acetobacteraceae_uncultured	0.845668	1.59e-05	0.00245332	97	8			Alcaligenaceae_unclassified	0.832168	0.000785442	0.0213214	3	6			Sporocytophaga	0.897204	7.59e-05	0.00874224	10	4			Actinobacteria_unclassified	0.747036	0.000628172	5e-05	9	0
		Acidicaldus	0.795683	0.000113593	0.000336995	54	8			Aquicella	-0.839161	0.000642826	0.00101207	6	6			Altererythrobacter	0.840556	0.000616952	0.00267319	12	4			Alcaligenaceae_unclassified	-0.759175	0.000441048	0.009732	97	10
		Acidimicrobiales_uncultured	0.727688	0.000856723	0.00154343	107	0			Burkholderia	-0.923077	1.86e-05	0.249972	5	6			Bauldia	0.843102	0.000571821	4.53083e-05	10	4			Aquicella	0.766688	0.000351216	0.003823	89	0
		Acidobacteriaceae_(Subgroup_1)_unclassified	0.791558	0.000130148	0.0184842	50	8		Microvirga	Aquicella	-0.846154	0.000521134	0.00101207	6	6			Bradyrhizobiaceae_unclassified	0.848673	0.000481981	0.000294504	10	4			Chloroflexi_unclassified	0.858171	9.3e-06	0.000339	62	0
		Acidobacteriaceae_(Subgroup_1)_uncultured	0.913838	2.74e-07	0.0427107	109	8			Beggiatoa	0.85114	0.000445901	0.000630201	5	6			Flavitalea	0.872734	0.000211545	0.000348874	9	4			Chthonomonas	0.734745	0.000887458	0.00037	62	0
		Acidobacterium	0.782855	0.000172237	0.0102974	65	8			Burkholderia	-0.916084	2.84e-05	0.249972	5	6			Hyphomicrobium	0.881863	0.000148149	0.00032622	6	4			Coxiellaceae_unclassified	0.763827	0.000384042	0.000176	7	0
		Alcaligenaceae_unclassified	-0.771981	0.000243072	0.0137348	100	1			Kaistia	0.830124	0.000831418	0.00385852	12	10			Moraxellaceae_uncultured	0.836917	0.000686193	0.000926555	7	4			Coxiellaceae_uncultured	0.788108	0.000172225	0.000193	54	0
		Alcaligenes	-0.73173	0.000769932	0.000739141	103	1			Lysobacter	0.832168	0.000785442	0.0175613	5	6		Flavobacterium	Brevibacillus	0.965035	0.000549766	0.0014544	4	2			Crossiella	0.872499	4.48e-06	0.000188	51	0
		Aquicella	0.883569	2.24e-06	0.00335197	108	8											Fontibacillus	0.932915	9.55e-06	0.0003013	9	2			Cupriavidus	-0.778875	0.000236447	0.002699	91	10
		Azospirillum	-0.776998	0.000207788	0.00527621	113	1											Hyphomicrobiaceae_uncultured	0.846154	0.000521134	0.00357936	15	2			Filimonas	-0.758439	0.000450311	0.001404	105	10
		Brevundimonas	-0.744342	0.000550206	0.00461121	101	1		R									Lysinibacillus	0.910684	3.85e-05	0.00131621	18	2			Flavihumibacter	-0.746549	0.00063679	0.000364	83	10
		Bryobacter	0.876415	3.41e-06	0.0127485	72	8		Source	Target	r	p	abundance	degree	modularity_class			Micromonospora	0.845619	0.00052975	0.000235603	12	2			Gaiella	0.733406	0.000919704	0.000497	33	0
		Camelimonas	-0.742049	0.000585847	0.000171867	99	1		Sorangium	Gammaproteobacteria_unclassified	0.894382	1.83e-06	0.000788662	4	1			Ochrobactrum	0.853147	0.000418118	0.000842735	7	2			Gaiellales_uncultured	0.811916	7.27e-05	0.010505	33	0
		Candidatus_Koribacter	0.909467	4.02e-07	0.00644558	67	8			Rhizomicrobium	0.738525	3.78e-05	0.0149125	37	1			Sphingobacterium	0.902098	6e-05	0.00543247	20	2			Gammaproteobacteria_unclassified	0.825463	4.16e-05	0.001106	34	0
		Candidatus_Solibacter	0.8	9.83e-05	0.00287232	96	0		Haliangium	Frankia	0.731047	4.96e-05	3.32769e-05	1	1			Bacillus	0.825175	0.000951363	0.0111866	6	2			Gemmatimonadaceae_uncultured	0.815709	6.23e-05	0.002092	13	0
		Castellaniella	-0.762888	0.000319641	0.00109074	99	1			Gemmatimonadaceae_uncultured	0.710836	9.9e-05	0.00220626	12	1		Stenotrophomonas	Streptosporangium	0.897577	7.46e-05	0.000154048	11	2			Hyphomicrobiaceae_uncultured	-0.734274	0.000897762	0.003756	102	10
		Caulobacteraceae_unclassified	0.873966	3.89e-06	0.00415514	49	8			Solirubrobacter	0.734042	4.45e-05	0.000125343	2	1			Afipia	0.946769	3.08e-06	0.000912963	10	2			Inquilinus	0.791342	0.000153443	0.000242	58	0
		Cellulosimicrobium	-0.814521	5.76e-05	0.000691962	106	1			Gemmatimonas	0.782249	0.00045911	0.00187903	11	1			Alcaligenaceae_unclassified	0.832168	0.000785442	0.0152802	30	9			Legionella	0.742385	0.000716676	0.000597	53	10
		Chloroflexi_unclassified	0.840778	1.96e-05	0.000331378	101	8		Fibrisoma	Sporobacter	0.741217	3.42e-05	5.54614e-06	8	6			Azospirillum	0.853147	0.000418118	0.00797426	11	2			Planctomycetaceae_uncultured	0.749728	0.000582736	0.007034	92	0
		Chthonomonas	0.769673	0.000261114	0.000344858	107	0			Rhodopseudomonas	0.751757	2.28e-05	1.77477e-05	19	6			Beggiatoa	0.923077	1.86e-05	0.000693217	24	2			Proteobacteria_unclassified	0.782949	0.000205527	0.003458	90	0
		Citrobacter	-0.722573	0.000977597	0.00203882	84	1			Procabacter	0.74154	3.38e-05	7.76461e-06	6	6			Bosea	0.907182	4.63e-05	0.00141588	19	2			Rhizobiales_unclassified	0.754241	0.000511022	0.003388	95	0
		Corallococcus	-0.785762	0.000157	0.000499875	97	1			Lachnospiraceae_unclassified	0.712179	9.47e-05	5.10245e-05	28	3			Camelimonas	0.846594	0.000514125	0.000240134	6	2			Rhizomicrobium	0.81322	6.9e-05	0.013815	75	0
		Coxiellaceae_unclassified	0.748483	0.000488048	0.000141538	20	8			Family_XVIII_uncultured	0.77246	0.000624842	9.98306e-06	24	6			Chitinophaga	0.909091	4.19e-05	0.03858	9	3			Steroidobacter	-0.714299	8.83e-05	0.006896	104	10
		Coxiellaceae_uncultured	0.784658	0.00016256	0.00022017	100	8			Family_XIII_uncultured	0.823088	0.000101754	4.76969e-05	11	6			Cohnella	0.839161	0.000642826	0.00420461	22	2			Anaeromyxobacter	0.728241	5.47e-05	0.00015	16	0
		Edaphobacter	0.868582	5.22e-06	0.00871356	110	8			Desulfotomaculum	0.893617	1.95e-06	6.21168e-05	32	6			Comamonas	0.886166	0.000123989	0.00731956	11	2			Castellaniella	-0.727948	5.53e-05	0.000889	97	10
		Enterobacteriaceae_unclassified	-0.798474	0.000103742	0.00186358	83	1			Christensenellaceae_uncultured	0.793446	0.000314468	0.00046033	37	6			Devosia	0.909091	4.19e-05	0.00610077	14	2			Caulobacteraceae_unclassified	0.704066	0.000123249	0.005296	9	10
		Flavihumibacter	-0.768304	0.000272274	0.000532451	91	1			Anaerotruncus	0.769261	0.000687515	7.76461e-06	25	6			Filimonas	0.907182	4.63e-05	0.00130941	13	3			Cellulosimicrobium	-0.709995	0.000101756	0.000372	105	10
		Flavobacterium	-0.797164	0.000108201	0.0127069	83	1			Terrimonas	0.772484	0.000624842	0.000309475	25	6			Hyphomicrobiaceae_uncultured	0.825175	0.000951363	0.00357936	15	2			Flavobacteriaceae_unclassified	-0.710981	9.85e-05	0.002581	97	10
		Gaiellales_uncultured	0.733247	0.000738271	0.0106872	81	0			Streptosporangium	0.788578	0.00036749	3.43861e-05	30	3			Lysinibacillus	0.837129	0.000682001	0.00131621	18	2			Holosporaceae_uncultured	0.714483	8.77e-05	0.00015	51	10
		Gammaproteobacteria_unclassified	0.903901	5.86e-07	0.000726785	45	8			Sporomusa	0.774615	0.000584617	3.66046e-05	24	6			Mesorhizobium	0.872155	0.000216175	0.000783834	6	3			Lysobacter	-0.718937	7.55e-05	0.003295	76	10
		Gemmatimonadaceae_uncultured	0.819943	4.67e-05	0.00146593	107	0			Paenibacillaceae_uncultured	0.769183	0.000689428	3.32769e-06	25	6			Patulibacter	0.836011	0.000704328	0.000448552	19	9			Microvirga	-0.705203	0.000118843	0.000936	102	10
		Granulicella	0.933421	3.46e-08	0.00881129	105	8			Magnetospirillum	0.759698	0.000906207	8.54106e-05	25	6			Pseudomonas	0.921192	2.09e-05	0.0042839	10	2			Ochrobactrum	-0.711524	9.68e-05	0.0017	96	10
		Holosporaceae_uncultured	0.731563	0.000773629	0.000155018	74	1			Gracilibacter	0.774059	0.00059461	5.54614e-06	25	6			Rhizobium	0.909091	4.19e-05	0.00778397	16	2			Pedobacter	-0.728697	5.39e-05	0.003641	102	10
		Hyphomicrobiaceae_uncultured	-0.739933	0.000619329	0.00356203	99	1			Chelatococcus	0.719278	7.47e-05	1.55292e-05	26	6			Sphingobacterium	0.874126	0.000200713	0.00543247	20	2			Pseudolabrys	0.716678	8.15e-05	0.007272	97	0
		Inquilinus	0.912556	3.06e-07	0.000165127	72	8			Camelimonas	0.706315	0.000114669	7.7646e-05	73	3		Cupriavidus	Filimonas	0.900177	6.59e-05	0.00130941	13	3			Pseudonocardia	0.700183	0.000139387	0.000197	8	0
		Kaistia	-0.855903	9.83e-06	0.00268472	109	8		Cytophaga									Kaistia	0.846154	0.000521134	0.00298129	29	9			Rhizobium	-0.728578	5.41e-05	0.00613	98	0
		Lachnospiraceae_uncultured	-0.84282	1.8e-05	4.38093e-05	75	1		Corallococcus	Pseudoxanthomonas	0.734223	4.42e-05	0.00649232	52	3			Mesorhizobium	0.858145	0.000354759	0.000783834	6	3			Rummeliibacillus	-0.714127	8.88e-05	0.000109	34	10
		Legionella	0.883007	2.31e-06	0.000513355	89	8		Nannocystis	Acetobacteraceae_uncultured	-0.738711	3.75e-05	0.00371592	22	1			Microvirga	0.839161	0.000642826	0.00156314	29	9			Xanthobacteraceae_unclassified	0.839678	2.28e-05	0.002286	71	0
		Microbacterium	-0.77533	0.000218769	0.000290939	62	1			Acinetobacter	0.733863	4.48e-05	9.09568e-05	12	2			Oxalophagus	0.826902	0.000908091	0.000115536	11	2			Xanthobacteraceae_uncultured	0.758426	0.000450364	0.005394	53	0
		Microbispora	-0.777294	0.000205889	0.00357888	94	1			Afipia	0.755722	1.95e-05	0.000155292	23	3			Paenibacillus	0.839161	0.000642826	0.00306511	24	9			Xanthomonadales_uncultured	0.754512	0.000506707	0.02503	69	0
		Micromonospora	-0.745528	0.000531589	0.000445956	47	1			Anaerotruncus	0.715402	8.51e-05	7.76461e-06	25	6			Acidothermus	-0.872155	0.000216175	0.00428843	8	3		Haliangium	Acidimicrobiales_unclassified	0.770992	0.000305045	3.4e-05	1	13
		Microvirga	-0.728609	0.000835409	0.00142436	87	1			Brevibacillus	0.734031	4.45e-05	0.000581236	45	3			Alcaligenaceae_unclassified	0.867133	0.000259812	0.0152802	30	9			Gemmatimonas	0.839643	2.28e-05	0.001885	2	13
		Moraxellaceae_uncultured	-0.726837	0.000874653	0.000578507	99	1			Chelatococcus	0.723748	6.41e-05	1.55292e-05	26	6			Beggiatoa	0.881119	0.000152674	0.000693217	24	2		Fibrisoma	Acinetobacter	0.726044	5.91e-05	0.000132	13	13
		Myxococcales_unclassified	0.757515	0.000375757	3.03295e-05	40	8			Citrobacter	0.702765	0.000128462	0.000839686	43	3			Chitinophaga	0.923077	1.86e-05	0.03858	9	3			Aminobacter	0.717503	7.93e-05	0.000214	106	10
		Nevskia	0.768604	0.000270006	0.000242636	8	8			Comamonadaceae_unclassified	0.717589	7.91e-05	0.0029683	15	2			Chitinophagaceae_uncultured	0.93007	1.17e-05	0.0129401	9	3			Azospira	0.721355	6.96e-05	0.000954	18	13
		Ochrobactrum	-0.747071	0.000508465	0.00170856	101	1			Comamonas	0.7169	8.09e-05	0.00111034	5	0			Cohnella	0.867133	0.000259812	0.00420461	22	2			Beggiatoa	0.706038	0.000115699	0.000404	90	10
		Patulibacter	-0.739363	0.000629723	0.00062007	96	1			Cupriavidus	0.742216	3.29e-05	0.00102271	38	3			Comamonadaceae_unclassified	0.853147	0.000418118	0.00781116	1	3			Camelimonas	0.727299	5.66e-05	0.000167	99	10
		Planctomyces	0.722089	0.000987355	0.00237806	29	8			Desulfotomaculum	0.754557	2.04e-05	6.21168e-05	32	6		Myxococcales_unclssified(Myxococcales_uncultured)	Paenibacillaceae_uncultured	0.827038	0.000904727	4.30429e-05	14	0			Citrobacter	0.725016	6.13e-05	0.001054	86	10
		Planctomycetaceae_uncultured	0.822851	4.18e-05	0.00695894	114	0			Dysgonomonas	0.70746	0.000110509	0.000342752	11	6			Bacteroidetes_unclassified	0.829493	0.000846018	0.00433601	5	0			Desulfotomaculum	0.710669	9.95e-05	0.000103	31	13
		Proteobacteria_unclassified	0.903395	6.09e-07	0.00290489	115	8			Family_XVIII_uncultured	0.712575	9.35e-05	9.98306e-06	24	6			Clostridiales_unclassified	0.837318	0.000678274	0.000156314	4	0			Family_XIII_uncultured	0.716997	8.07e-05	0.000101	10	13
		Pseudolabrys	0.809793	6.92e-05	0.00634336	108	0			Flavobacterium	0.736429	4.08e-05	0.00448129	49	3			Lutispora	0.840657	0.000615109	0.000212949	8	0			Family_XVIII_uncultured	0.717025	8.06e-05	1.9e-05	21	13
		Pseudomonas	-0.744723	0.000543459	0.00497292	84	1			Gracilibacter	0.715402	8.51e-05	5.54614e-06	25	6		Bacteriovoracaceae_unclassified	Cytophaga	0.853766	0.000409831	6.79625e-06	4	0			Flavitalea	0.80086	0.000109331	0.000248	110	13
		Pseudonocardia	0.752129	0.000439281	0.000181977	45	0			Halomonas	-0.741793	3.34e-05	0.000823048	14	3			Larkinella	0.906522	4.8e-05	0.000101944	5	0			Gracilibacter	0.761731	0.00040878	1.3e-05	20	13
		Rhizobiales_unclassified	0.8074	7.57e-05	0.00324301	105	0			Magnetospirillum	0.710222	0.000101005	8.54106e-05	25	6			Rheinheimera	0.839654	0.00063359	5.437e-05	4	0			Luteimonas	0.84748	1.59e-05	0.000486	30	13
		Rhizomicrobium	0.875979	3.48e-06	0.0106827	82	8			Methyloversatilis	0.735305	4.25e-05	8.87382e-06	6	2			Rickettsia	0.85023	0.000458951	9.06166e-06	4	0			Magnetospirillum	0.738566	0.000798047	0.000237	24	13
		Rhodobium	0.770906	0.000251612	0.00105479	83	0			Nubsella	0.789616	0.000357384	4.43692e-05	36	3			Acetanaerobacterium	0.873756	0.000203546	0.000557292	7	0			Nannocystis	0.738639	0.000796481	0.000277	90	13
		Rhodopila	0.868012	5.33e-06	0.00022354	69	0			Ochrobactrum	0.817571	0.000128123	0.00071878	71	3			Cellulosilyticum	0.960729	0.000899392	2.03887e-05	4	0			Niabella	0.851209	1.33e-05	0.000773	62	13
		Sedimentibacter	-0.740131	0.000616201	0.00017973	77	0			Oxalophagus	0.773329	0.000609703	3.77138e-05	25	3			Clostridiaceae_4_uncultured	0.963855	0.000638682	3.17158e-05	6	0			Nubsella	0.881761	2.61e-06	7.8e-05	70	13
		Shinella	-0.780094	0.000188151	0.00236907	109	1			Patulibacter	0.770716	0.000658963	0.000124234	16	2		Byssovorax	Gammaproteobacteria_unclassified	0.853208	0.000417292	0.000473472	4	7			Paenibacillaceae_uncultured	0.75034	0.000573057	1.3e-05	23	13
		Skermanella	0.740247	0.00061425	0.000107838	16	8			Pigmentiphaga	0.765906	0.000762381	0.000207426	46	3			Haliangium	0.847398	0.000501495	0.000838204	12	7			Pseudorhodoferax	0.73712	0.000832396	0.001178	57	13
		Aminobacter	-0.704758	0.00012055	0.000235896	102	1			Pseudoxanthomonas	0.807228	0.000190599	0.00649232	52	3			Nevskia	0.838165	0.00066181	0.000113271	7	7			Pseudoxanthomonas	0.76702	0.000347174	0.013431	86	10
		Bradyrhizobium	0.702873	0.000128022	0.00515826	59	0			Rhizobium	0.768003	0.000714283	0.00225728	52	3			Rhodomicrobium	0.869383	0.000239492	8.1555e-05	5	7			Rhizobiales_uncultured	0.81261	7.07e-05	1.2e-05	14	13
		Chthoniobacter	-0.703185	0.000126758	4.83026e-05	70	1			Roseococcus	0.990226	0	8.43014e-05	82	3			Skermanella	0.847561	0.000498974	0.000106475	1	7			Roseococcus	0.850605	1.36e-05	0.000174	108	13
		Cohnella	-0.721581	6.9e-05	0.00394958	87	1			Roseomonas	0.965947	3.28e-11	2.77307e-05	75	3			Sorangium	0.924103	1.74e-05	0.00081555	9	7			Sedimentibacter	0.767239	0.000344479	5.1e-05	39	13
		Nocardia	0.718349	7.71e-05	0.000141538	65	0			Sedimentibacter	0.922419	1.3e-07	2.66215e-05	53	3			Sphingomonas	0.824039	0.000980692	0.00177382	5	7			Sphingobium	0.778713	0.000237706	0.001852	99	13
		Paenibacillus	-0.710956	9.86e-05	0.00355866	78	1			Shinella	0.838631	5.38e-05	0.000825266	67	3		Sandaracinus	Pullulanibacillus	-0.825818	0.000935073	0.000865389	2	4			Sphingomonadaceae_unclassified	0.734325	0.000896932	0.000551	83	10
		Pigmentiphaga	-0.71697	8.07e-05	0.000990764	105	1			Solitalea	0.844872	3.98e-05	5.87891e-05	48	3		Streptomycetaceae_unclassified	Alkaliphilus	-0.894467	8.61e-05	0.00046441	7	3			Sphingopyxis	0.755491	0.00049177	0.000193	29	13
		Rhodospirillaceae_unclassified	0.708461	0.000106976	0.00043697	6	8			Sphingobacterium	0.786935	0.000389806	0.00299825	76	3			Chitinophagaceae_unclassified	-0.839539	0.000635734	0.0160029	5	3			Streptosporangium	0.812762	7.03e-05	7.4e-05	68	10
		Roseococcus	-0.702433	0.000129824	0.000178607	117	5			Sphingobium	0.917861	2.19e-07	0.00118133	59	3			Chitinophagaceae_uncultured	-0.846594	0.000514125	0.0129401	9	3			Terrimonas	0.797671	0.000123208	0.000411	21	13
		Shimazuella	0.715025	8.62e-05	0.000124688	40	8			Sphingopyxis	0.799997	0.000252237	0.000154183	25	6			Filimonas	-0.855145	0.000391814	0.00130941	13	3			Alkaliphilus	0.789494	0.000163591	0.00032	55	13
		Sphingobacterium	-0.746339	0.000519385	0.00518522	100	1			Steroidobacter	0.880869	4.86e-06	0.00270097	71	3			Gaiella	0.849484	0.000469877	0.000222011	6	9			Altererythrobacter	0.803868	9.82e-05	0.002138	82	10
		Stenotrophomonas	-0.752619	0.000432939	0.0494809	82	1			Streptosporangium	0.834401	6.43e-05	3.43861e-05	30	3			Niabella	-0.855145	0.000391814	0.00181913	10	3			Azospirillum	0.730938	0.000985496	0.003577	97	13
		Streptosporangium	-0.765086	0.000299359	0.000133675	88	1			Alcaligenaceae_unclassified	0.770969	0.0006543	0.0040387	66	3			Paenibacillaceae_uncultured	-0.831442	0.000801548	4.30429e-05	14	0			Bacillus	0.747341	0.000623251	0.007822	71	10
		Telmatobacter	0.93081	4.75e-08	0.0153411	102	8			Alcaligenes	0.785305	0.000412001	0.000196334	53	3			Pedobacter	-0.864231	0.000287978	0.00142268	6	4			Brevundimonas	0.755516	0.000491481	0.002997	98	10
		Thermosporothrix	0.796334	0.0001112	0.000368447	107	0			Alkaliphilus	0.812733	0.000155048	0.000150855	51	3			Pseudorhodoferax	-0.932885	9.57e-06	0.00193466	5	0			Caulobacter	0.74848	0.000603502	0.000101	10	13
		Xanthobacteraceae_unclassified	0.868496	5.24e-06	0.00219945	90	8			Altererythrobacter	0.804068	0.000215848	0.000926206	20	2		Bdellovibrio	OM27_clade	0.849272	0.000473027	1.13271e-05	6	20			Chelatococcus	0.731101	0.000981756	3e-05	56	10
		Xanthobacteraceae_uncultured	0.750218	0.000464011	0.00567499	108	0			Aminobacter	0.913475	3.47e-07	7.43184e-05	59	3			Uliginosibacterium	0.853766	0.000409831	2.49196e-05	6	20			Chitinophaga	0.794105	0.000139058	0.019107	97	13
		Xanthomonadales_uncultured	0.776328	0.000212248	0.0249028	105	8			Azospirillum	0.820894	0.000112279	0.00196999	56	3			Flectobacillus	0.983471	1.67e-05	6.79625e-06	6	20			Christensenellaceae_uncultured	0.811748	7.3e-05	0.000776	26	13
	Haliangium	Caulobacteraceae_uncultured	0.746513	0.000516509	0.00202197	2	11			Beggiatoa	0.812198	0.000157975	0.000124234	60	3			Propionivibrio	0.983471	1.67e-05	9.28821e-05	6	20			Devosia	0.739551	0.00077757	0.003197	85	13
		Opitutus	0.734031	0.00072434	0.000848103	4	11			Bosea	0.86746	1.14e-05	0.000348298	61	3			Siphonobacter	0.983471	1.67e-05	0.000190295	6	20			Dyella	0.758039	0.000456046	0.012446	87	0
	Fibrisoma	Azospira	0.747467	0.000502665	0.00138954	17	5			Brevundimonas	0.819957	0.000116343	0.00104157	69	3			Spirosoma	0.983471	1.67e-05	1.13271e-05	6	20			Dysgonomonas	0.79098	0.000155283	0.000371	21	13
		Altererythrobacter	0.715981	8.35e-05	0.00151198	75	1			Camelimonas	0.983479	0	7.7646e-05	73	3		lysobacter	Microvirga	0.839991	0.000627337	0.00156314	29	9			Microbacteriaceae_unclassified	0.714912	8.65e-05	0.000842	71	10
		Dyadobacter	0.706206	0.000115076	0.00170744	81	1			Castellaniella	0.787406	0.000383356	0.000408196	59	3			Planctomycetaceae_uncultured	-0.854228	0.000403724	0.00358162	32	9			Moraxellaceae_uncultured	0.716251	8.27e-05	0.000629	95	10
		Flavitalea	0.739957	0.000619136	0.00017973	91	1			Cellulosimicrobium	0.891708	2.25e-06	0.000170821	68	3			Rhizobium	0.882702	0.00014317	0.00778397	16	2			Niastella	0.712926	9.24e-05	0.000514	97	10
		Nubsella	0.805678	8.04e-05	5.61658e-05	13	5			Chitinophaga	0.80291	0.000226129	0.00619615	64	3			Alcaligenaceae_unclassified	0.832872	0.000770065	0.0152802	30	9			Rhodanobacter	0.714278	8.83e-05	0.02019	16	13
		Pseudaminobacter	0.729735	0.000811501	2.24663e-05	1	5			Christensenellaceae_uncultured	0.845536	3.86e-05	0.00046033	37	6			Aquicella	-0.836431	0.000695873	0.00140456	22	1			Rhodopseudomonas	0.705308	0.000118444	3.8e-05	66	10
		Roseococcus	0.731795	0.000768655	0.000178607	117	5			Cohnella	0.777082	0.000542597	0.000581236	47	3			Brevundimonas	0.868465	0.000247625	0.00544153	14	9			Roseomonas	0.7007	0.000137138	0.000102	107	10
	Cytophaga									Devosia	0.785228	0.00041293	0.00180804	45	3			Clostridium_sensu_stricto_12	-0.833719	0.000751887	5.437e-05	2	9			Sphingomonas	0.713129	9.18e-05	0.001108	11	13
	Corallococcus	Acidimicrobiales_uncultured	-0.784311	0.000164468	0.00154343	107	0			Dyadobacter	0.851244	2.84e-05	0.00151299	76	3		Microvirga	Paenibacillus	0.916084	2.84e-05	0.00306511	24	9		Cytophaga
		Acidobacteriaceae_(Subgroup_1)_uncultured	-0.841409	1.91e-05	0.0427107	109	8			Filimonas	0.840927	4.78e-05	0.000378247	70	3			Patulibacter	0.864231	0.000287978	0.000448552	19	9		Corallococcus	Afipia	0.703187	0.00012675	0.000336	85	10
		Acidobacterium	-0.749151	0.000479328	0.0102974	65	8			Flavitalea	0.921905	1.37e-07	0.000104268	73	3			Pigmentiphaga	0.832168	0.000785442	0.001323	22	1			Alcaligenes	0.721915	6.82e-05	0.000369	85	10
		Acidocella	-0.76462	0.000303414	0.00236121	95	0			Flavobacteriaceae_unclassified	0.904524	7.67e-07	0.000437036	68	3			Planctomycetaceae_uncultured	-0.937063	6.99e-06	0.00358162	32	9			Aminobacter	0.716705	8.15e-05	0.000214	106	10
		Afipia	0.723028	0.000967829	0.000612207	52	1			Fontibacillus	0.78391	0.000431255	0.000174149	35	3			Rhizobium	0.895105	8.37e-05	0.00778397	16	2			Chelatococcus	0.725651	6e-05	3e-05	56	10
		Alcaligenaceae_unclassified	0.825044	3.83e-05	0.0137348	100	1			Herminiimonas	0.77235	0.000626689	9.76122e-05	42	3			Xanthobacteraceae_uncultured	-0.867133	0.000259812	0.0031376	19	9			Enterobacteriaceae_unclassified	0.737884	0.000812831	0.000964	82	10
		Alcaligenes	0.811243	6.53e-05	0.000739141	103	1			Hydrogenophaga	0.788001	0.000375304	0.000289509	51	3			Xanthomonadales_uncultured	-0.874126	0.000200713	0.0151013	10	9			Hyphomicrobium	0.758253	0.000452637	0.000425	25	10
		Aliihoeflea	-0.724808	0.000922856	3.81927e-05	26	0			Hyphomicrobiaceae_uncultured	0.84395	4.18e-05	0.00164499	71	3			Acetobacteraceae_unclassified	-0.944056	3.93e-06	0.00399619	34	9			Kaistia	0.730412	0.000999955	0.001517	95	10
		Altererythrobacter	0.768057	0.000274256	0.00151198	75	1			Kaistia	0.795456	0.000294388	0.000645571	54	3			Acidicaldus	-0.872155	0.000216175	0.000299035	19	9			Microbacterium	0.748505	0.000603158	0.000148	89	10
		Aminobacter	0.828307	3.33e-05	0.000235896	102	1			Lachnospiraceae_unclassified	0.804052	0.000215848	5.10245e-05	28	3			Acidimicrobiales_uncultured	-0.935203	8.06e-06	0.000906166	22	9			Microvirga	0.734367	0.000896289	0.000936	102	10
		Aquicella	-0.801664	9.28e-05	0.00335197	108	8			Lachnospiraceae_uncultured	0.968634	1.38e-11	5.98984e-05	69	3			Acidiphilium	-0.92983	1.19e-05	0.000722668	22	9			Ochrobactrum	0.772873	0.000287007	0.0017	96	10
		Azospirillum	0.749528	0.000473595	0.00527621	113	1			Mesorhizobium	0.786357	0.000397795	0.000293946	48	3			Alcaligenaceae_unclassified	0.951049	2.04e-06	0.0152802	30	9			Paenibacillus	0.748817	0.000597799	0.002945	80	10
		Beggiatoa	0.782147	0.000175782	0.000530205	92	1			Methylobacillus	0.815639	0.00013852	0.000130889	41	3			Beggiatoa	0.825175	0.000951363	0.000693217	24	2			Pseudoxanthomonas	0.828237	3.71e-05	0.013431	86	10
		Bosea	0.783293	0.000169494	0.0012143	89	1			Microbispora	0.767151	0.000735494	0.000881837	24	2			Bosea	0.844134	0.000554262	0.00141588	19	2			Streptosporangium	0.740405	0.000758799	7.4e-05	68	10
		Brevibacillus	0.789164	0.000141317	0.00117948	82	1			Microvirga	0.764269	0.000795218	0.000369373	72	3			Brevundimonas	0.86014	0.000331668	0.00544153	14	9			Alcaligenaceae_unclassified	0.760925	0.000418816	0.009732	97	10
		Brevundimonas	0.786769	0.000152088	0.00461121	101	1			Moraxellaceae_uncultured	0.842546	4.46e-05	0.000358281	46	3			Cellulosimicrobium	0.838602	0.00065343	0.000835939	19	9			Camelimonas	0.777312	0.000248815	0.000167	99	10
		Bryobacter	-0.726087	0.000892586	0.0127485	72	8			Niastella	0.730428	5.07e-05	0.00012978	27	3			Chloroflexi_unclassified	-0.843597	0.000563347	0.00019256	13	9			Citrobacter	0.753294	0.000526194	0.001054	86	10
		Camelimonas	0.875411	3.59e-06	0.000171867	99	1			Paenibacillaceae_uncultured	0.713987	8.92e-05	3.32769e-06	25	6			Corallococcus	0.878341	0.000170536	0.000507453	5	9			Filimonas	0.725728	5.98e-05	0.001404	105	10
		Candidatus_Koribacter	-0.72935	0.000819562	0.00644558	67	8			Paenibacillus	0.734636	4.35e-05	0.00148526	37	3			Cupriavidus	0.839161	0.000642826	0.00402111	13	3			Lysobacter	0.702843	0.000128146	0.003295	76	10
		Candidatus_Solibacter	-0.755969	0.000392655	0.00287232	96	0			Pedobacter	0.743143	3.18e-05	0.00182468	53	3			Cytophagales_unclassified	-0.888112	0.000114134	0.00376512	20	9			Shinella	0.724965	6.14e-05	0.001904	104	10
		Castellaniella	0.841579	1.9e-05	0.00109074	99	1			Planctomycetaceae_uncultured	-0.714184	8.86e-05	0.0077402	64	1			Filimonas	0.830124	0.000831418	0.00130941	13	3			Solitalea	0.71464	8.73e-05	0.000127	92	3
		Cellulosimicrobium	0.833483	2.69e-05	0.000691962	106	1			Pseudomonas	0.739999	3.58e-05	0.00202767	47	3			Frankiales_unclassified	-0.906956	4.69e-05	7.70241e-05	17	9		Nannocystis	Acetobacteraceae_uncultured	-0.766142	0.000356895	0.002804	43	3
		Chloroflexi_unclassified	-0.832903	2.75e-05	0.000331378	101	8			Pseudorhodoferax	0.712784	9.28e-05	0.000493607	21	3			Gaiellales_uncultured	-0.867133	0.000259812	0.00573377	18	9			Acidobacteriaceae_(Subgroup_1)_uncultured	-0.733182	0.000925461	0.052578	89	3
		Chthoniobacter	0.809642	6.96e-05	4.83026e-05	70	1			Rhizobiales_uncultured	0.700558	0.000137752	8.87382e-06	15	2			Kaistia	0.895105	8.37e-05	0.00298129	29	9			Afipia	0.761376	0.000413185	0.000336	85	10
		Chthonomonas	-0.765126	0.00029925	0.000344858	107	0			Rhodobium	-0.708807	0.000105779	0.00108815	39	1			Lysobacter	0.839991	0.000627337	0.000448552	7	9			Altererythrobacter	0.865759	6.43e-06	0.002138	82	10
		Citrobacter	0.797967	0.000105507	0.00203882	84	1			Rhodopseudomonas	0.738662	3.76e-05	1.77477e-05	19	6			Microbispora	0.833626	0.000753851	0.00202528	27	9			Aminobacter	0.832191	3.18e-05	0.000214	106	10
		Cupriavidus	0.710226	0.00010099	0.00381029	83	1			Sphingomonadaceae_unclassified	0.705621	0.00011726	0.00025845	43	3											Azospira	0.792842	0.000145603	0.000954	18	13
		Pedobacter	0.702636	0.000128992	0.00300936	61	1			Sporomusa	0.71399	8.92e-05	3.66046e-05	24	6											Azospirillum	0.917038	2.1e-07	0.003577	97	13
		Phenylobacterium	0.703397	0.000125906	0.0048999	39	1			Stenotrophomonas	0.747927	2.65e-05	0.0142669	50	3		Day 15									Bacillaceae_unclassified	-0.795809	0.00013073	0.000511	22	0
		Rhodobium	-0.72117	7e-05	0.00105479	83	0			Terrimonas	0.715873	8.38e-05	0.000309475	25	6		Source	Target	r	p	abundance	degree	modularity_class			Bacillus	0.7316	0.000968454	0.007822	71	10
		Shimazuella	-0.711067	9.82e-05	0.000124688	40	8		Flavobacterium	Alcaligenaceae_unclassified	0.773304	0.000610005	0.0040387	66	3		Sorangium	Acidimicrobiales_uncultured	0.842804	1.59e-05	0.001687	101	2			Beggiatoa	0.73523	0.00087588	0.000404	90	10
		Acidobacteriaceae_(Subgroup_1)_unclassified	-0.717216	8.01e-05	0.0184842	50	8			Aminobacter	0.777023	0.000543381	7.43184e-05	59	3			Acidobacteriaceae_(Subgroup_1)_unclassified	0.754734	0.000396243	0.019611	79	1			Bosea	0.767688	0.000339893	0.000983	95	10
		Chitinophaga	0.714351	8.81e-05	0.0242838	107	1			Azospirillum	0.821965	0.000107529	0.00196999	56	3			Acidobacteriaceae_(Subgroup_1)_uncultured	0.85876	7.05e-06	0.040433	96	2			Brevundimonas	0.800063	0.000112621	0.002997	98	10
		Clostridium_sensu_stricto_12	-0.716997	8.07e-05	0.000117948	81	0			Bacillus	0.769033	0.000691674	0.00613182	18	3			Acidothermus	0.751252	0.000437232	0.007145	89	2			Bryobacter	-0.745824	0.000648895	0.014807	35	3
		Cohnella	0.712802	9.28e-05	0.00394958	87	1			Bosea	0.776193	0.000555545	0.000348298	61	3			Actinoallomurus	0.734467	0.000707234	0.000276	61	1			Camelimonas	0.75002	0.00057779	0.000167	99	10
		Coxiellaceae_uncultured	-0.836703	2.34e-05	0.00022017	100	8			Brevibacillus	0.781772	0.00046626	0.000581236	45	3			Actinospica	0.903268	3.45e-07	0.000469	93	1			Candidatus_Koribacter	-0.768583	0.000330682	0.008665	85	3
		Crossiella	-0.731775	0.000769006	0.000161757	80	0			Brevundimonas	0.859365	1.88e-05	0.00104157	69	3			Alcaligenaceae_unclassified	-0.751649	0.000432297	0.007967	96	4			Castellaniella	0.734376	0.000896284	0.000889	97	10
		Devosia	0.751897	0.000442145	0.00268922	97	1			Castellaniella	0.853658	2.49e-05	0.000408196	59	3			Aliihoeflea	0.734569	0.000705517	4.5e-05	51	1			Cellulosimicrobium	0.766242	0.000355823	0.000372	105	10
		Dyadobacter	0.751281	0.000449844	0.00170744	81	1			Cellulosimicrobium	0.862848	1.54e-05	0.000170821	68	3			Alkaliphilus	-0.756767	0.000373229	0.000117	43	1			Chitinophaga	0.852766	1.22e-05	0.019107	97	13
		Dyella	0.832538	2.79e-05	0.013363	83	1			Chitinophaga	0.805901	0.000200663	0.00619615	64	3			Aminobacter	-0.76676	0.000274975	9.4e-05	96	4			Chitinophagaceae_uncultured	0.754833	0.000502372	0.008665	44	13
		Edaphobacter	-0.846288	1.54e-05	0.00871356	110	8			Citrobacter	0.799509	0.00025784	0.000839686	43	3			Aquicella	0.888551	1.11e-06	0.003346	107	1			Cohnella	0.773956	0.000276839	0.001691	89	10
		Enterobacteriaceae_unclassified	0.815196	5.62e-05	0.00186358	83	1			Cohnella	0.781415	0.000470746	0.000581236	47	3			Bacillaceae_unclassified	0.829699	2.85e-05	0.000639	96	2			Comamonas	0.836603	2.6e-05	0.001491	22	13
		Filimonas	0.815759	5.52e-05	0.00156253	95	1			Dyadobacter	0.828872	8.08e-05	0.00151299	76	3			Bradyrhizobium	0.869613	3.75e-06	0.005781	98	1			Cupriavidus	0.747808	0.000614915	0.002699	91	10
		Flavihumibacter	0.805965	7.97e-05	0.000532451	91	1			Enterobacteriaceae_unclassified	0.877212	6.13e-06	0.00111477	44	3			Bryobacter	0.868336	4.04e-06	0.012345	99	1			Desulfotomaculum	0.758873	0.000444707	0.000103	31	13
		Flavitalea	0.766217	0.000289574	0.00017973	91	1			Filimonas	0.828029	8.35e-05	0.000378247	70	3			Camelimonas	-0.731223	0.000774245	8.1e-05	113	4			Devosia	0.86083	8.26e-06	0.003197	85	13
		Flavobacterium	0.763566	0.00031304	0.0127069	83	1			Flavihumibacter	0.798185	0.000271044	0.000193006	42	3			Candidatus_Koribacter	0.811276	6.02e-05	0.005814	75	1			Dyadobacter	0.829451	3.52e-05	0.002902	106	10
		Fontibacillus	0.837239	2.28e-05	0.000360584	67	1			Flavitalea	0.782075	0.000461807	0.000104268	73	3			Candidatus_Solibacter	0.85761	7.52e-06	0.003893	88	1			Dysgonomonas	0.756038	0.000484223	0.000371	21	13
		Gammaproteobacteria_unclassified	-0.722974	0.000968846	0.000726785	45	8			Flavobacteriaceae_unclassified	0.823623	9.95e-05	0.000437036	68	3			Chitinophaga	-0.795163	0.000109682	0.0112	94	4			Fibrisoma	0.738639	0.000796481	6.1e-05	46	13
		Gemmatimonadaceae_uncultured	-0.786923	0.000151372	0.00146593	107	0			Kaistia	0.736663	4.04e-05	0.000645571	54	3			Chthonomonas	0.834751	2.28e-05	0.000484	92	1			Filimonas	0.751421	0.000556293	0.001404	105	10
		Granulicella	-0.832095	2.84e-05	0.00881129	105	8			Mesorhizobium	0.75402	2.09e-05	0.000293946	48	3			Coxiellaceae_uncultured	0.800231	9.12e-05	0.000204	50	2			Flavitalea	0.800461	0.000110895	0.000248	110	13
		Holosporaceae_uncultured	-0.804359	8.44e-05	0.000155018	74	1			Methylobacillus	0.742813	3.22e-05	0.000130889	41	3			Devosia	-0.749564	0.000459668	0.00128	78	1			Flavobacteriaceae_unclassified	0.753635	0.000520908	0.002581	97	10
		Hyphomicrobiaceae_uncultured	0.813427	5.99e-05	0.00356203	99	1			Micromonospora	0.748648	2.58e-05	0.000128671	7	3			Dyadobacter	-0.746573	0.000501635	0.000298	76	2			Herminiimonas	0.873195	4.31e-06	0.000205	87	13
		Inquilinus	-0.852816	1.14e-05	0.000165127	72	8			Nannocystis	0.736429	4.08e-05	0.000109814	81	3			Edaphobacter	0.809576	6.4e-05	0.010069	93	1			Hyphomicrobiaceae_uncultured	0.74534	0.000658318	0.003756	102	10
		Kaistia	0.842473	1.83e-05	0.00268472	109	8			Nubsella	0.741958	3.32e-05	4.43692e-05	36	3			Gaiella	0.833988	2.35e-05	0.000811	98	1			Lachnospiraceae_unclassified	0.745115	0.000663111	8.8e-05	33	10
		Lachnospiraceae_uncultured	0.77487	0.000221911	4.38093e-05	75	1			Pseudoxanthomonas	0.704118	0.000123046	0.00649232	52	3			Gaiellales_uncultured	0.791731	0.000123286	0.01251	97	2			Luteimonas	0.740793	0.000750669	0.000486	30	13
		Legionella	-0.815195	5.62e-05	0.000513355	89	8			Rhizobium	0.733829	4.48e-05	0.00225728	52	3			Gammaproteobacteria_unclassified	0.766158	0.000280175	0.000405	39	1			Magnetospirillum	0.771358	0.000301649	0.000237	24	13
		Lysobacter	0.798968	0.00010215	0.00768797	92	1			Roseococcus	0.751656	2.29e-05	8.43014e-05	82	3			Gemmata	0.819592	4.37e-05	0.00017	76	1			Mesorhizobium	0.758546	0.000448689	0.000633	83	10
		Mesorhizobium	0.734536	0.000714892	0.000682976	83	1			Roseomonas	0.749145	2.53e-05	2.77307e-05	75	3			Gemmatimonadaceae_uncultured	0.816678	4.91e-05	0.001581	96	1			Microbacteriaceae_unclassified	0.749741	0.000582553	0.000842	71	10
		Microbacterium	0.764706	0.000302983	0.000290939	62	1			Sedimentibacter	0.714806	8.68e-05	2.66215e-05	53	3			Geobacter	0.73632	0.00067058	2.2e-05	7	1			Moraxellaceae_uncultured	0.896175	1e-06	0.000629	95	10
		Microbispora	0.831587	2.9e-05	0.00357888	94	1			Sphingobium	0.753332	2.15e-05	0.00118133	59	3			Granulicella	0.836997	2.06e-05	0.009249	99	1			Nordella	0.700164	0.000139471	8.9e-05	23	13
		Micromonospora	0.747438	0.00050291	0.000445956	47	1			Stenotrophomonas	0.745546	2.9e-05	0.0142669	50	3			Hyphomicrobiaceae_uncultured	-0.742455	0.000566135	0.001422	107	4			Oxalophagus	0.70308	0.000127185	7.8e-05	77	10
		Microvirga	0.813659	5.95e-05	0.00142436	87	1			Alcaligenes	0.7196	7.39e-05	0.000196334	53	3			Inquilinus	0.758661	0.000353039	0.000132	46	2			Paenibacillaceae_uncultured	0.724171	6.31e-05	1.3e-05	23	13
		Moraxellaceae_uncultured	0.767903	0.00027551	0.000578507	99	1			Beggiatoa	0.743152	3.18e-05	0.000124234	60	3			Jatrophihabitans	0.801877	8.56e-05	0.000348	62	1			Patulibacter	0.723566	6.45e-05	0.000449	88	10
		Myxococcales_unclassified	-0.800969	9.49e-05	3.03295e-05	40	8			Camelimonas	0.743616	3.12e-05	7.7646e-05	73	3			Kaistia	-0.773035	0.000225444	0.001803	95	1			Planctomycetaceae_uncultured	-0.719747	7.35e-05	0.007034	92	0
		Niastella	0.763749	0.000311442	0.000622317	100	1			Devosia	0.725186	6.09e-05	0.00180804	45	3			Ktedonobacter	0.785497	0.00015184	0.000759	33	1			Pseudomonas	0.712124	9.49e-05	0.003628	81	10
		Nitrospira	-0.750436	0.000461269	0.000339241	82	0			Herminiimonas	0.761413	0.000863907	9.76122e-05	42	3			Ktedonobacteraceae_unclassified	0.764274	0.000297576	6.3e-05	51	1			Rhodobium	-0.726463	5.83e-05	0.001021	42	0
		Nonomuraea	0.746582	0.00051586	7.41388e-05	42	1			Hydrogenophaga	0.798082	0.000271376	0.000289509	51	3			Ktedonobacteraceae_uncultured	0.844526	1.45e-05	0.000115	85	1			Sphingobacterium	0.705703	0.000116952	0.004589	90	10
		Novosphingobium	0.728904	0.000828646	2.92062e-05	20	1			Hyphomicrobiaceae_uncultured	0.885775	3.49e-06	0.00164499	71	3			Ktedonobacterales_unclassified	0.778621	0.000189023	0.000135	56	1			Streptosporangium	0.711543	9.67e-05	7.4e-05	68	10
		Ochrobactrum	0.938506	1.89e-08	0.00170856	101	1			Lachnospiraceae_uncultured	0.775392	0.000568387	5.98984e-05	69	3			Lachnospiraceae_uncultured	-0.741207	0.000586378	3.6e-05	64	4			Xanthobacteraceae_uncultured	-0.700307	0.000138845	0.005394	53	0
		Oxalophagus	0.793773	0.000121282	0.000104468	70	1			Microvirga	0.825029	9.37e-05	0.000369373	72	3			Legionella	0.869499	3.76e-06	0.000536	80	1			Zavarzinella	-0.702953	0.000127699	7e-05	17	0
		Paenibacillus	0.780827	0.000183414	0.00355866	78	1			Moraxellaceae_uncultured	0.821907	0.000107562	0.000358281	46	3			Methylobacteriaceae_uncultured	0.737333	0.000650537	5.7e-05	29	1			Acidobacteriaceae_(Subgroup_1)_unclassified	-0.729229	5.29e-05	0.022705	16	3
		Patulibacter	0.840471	1.99e-05	0.00062007	96	1			Nonomuraea	0.801608	0.000237387	2.21846e-05	22	3			Mycobacterium	0.852941	9.54e-06	0.000671	96	1			Alcaligenaceae_unclassified	0.709266	0.000104208	0.009732	97	10
		Pigmentiphaga	0.78368	0.000167422	0.000990764	105	1			Ochrobactrum	0.892461	2.15e-06	0.00071878	71	3			Myxococcales_unclassified	0.827972	3.08e-05	4e-05	62	1			Alkaliphilus	0.721301	6.97e-05	0.00032	55	13
		Planctomycetaceae_uncultured	-0.838265	2.18e-05	0.00695894	114	0			Paenibacillus	0.802598	0.000228368	0.00148526	37	3			Nitrospira	0.769834	0.000249559	0.00058	69	1			Christensenellaceae_uncultured	0.722497	6.69e-05	0.000776	26	13
		Proteobacteria_unclassified	-0.832095	2.84e-05	0.00290489	115	8			Pedobacter	0.877904	5.88e-06	0.00182468	53	3			Pigmentiphaga	-0.792711	0.00011946	0.000607	93	1			Citrobacter	0.721856	6.84e-05	0.001054	86	10
		Pseudolabrys	-0.765729	0.000293808	0.00634336	108	0			Pseudomonas	0.874739	7.31e-06	0.00202767	47	3			Planctomyces	0.784502	0.000156572	0.001685	69	2			Dyella	0.72591	5.94e-05	0.012446	87	0
		Pseudomonas	0.79501	0.000116236	0.00497292	84	1			Shinella	0.896644	1.53e-06	0.000825266	67	3			Planctomycetaceae_unclassified	0.752791	0.000419664	0.000159	57	1			Edaphobacter	-0.721169	7e-05	0.009689	58	3
		Pseudoxanthomonas	0.833949	2.65e-05	0.013318	91	1			Sphingobacterium	0.825025	9.37e-05	0.00299825	76	3			Planctomycetaceae_uncultured	0.839791	1.81e-05	0.007675	105	2			Flavobacterium	0.726672	5.79e-05	0.007745	91	10
		Rhizobiales_unclassified	-0.767726	0.000276998	0.00324301	105	0			Steroidobacter	0.840142	4.96e-05	0.00270097	71	3			Proteobacteria_unclassified	0.806965	7.04e-05	0.003452	89	1			Gracilibacter	0.729362	5.26e-05	1.3e-05	20	13
		Rhizobium	0.733956	0.000725332	0.00706341	97	1		Stenotrophomonas	Acidothermus	-0.702001	0.000131615	0.00709241	16	1			Pseudolabrys	0.856117	8.19e-06	0.008318	100	1			Granulicella	-0.713501	9.07e-05	0.011323	51	3
		Rhizomicrobium	-0.756692	0.000384594	0.0106827	82	8			Alcaligenes	0.74217	3.3e-05	0.000196334	53	3			Pseudoxanthomonas	-0.746206	0.000507169	0.006283	94	2			Kaistia	0.724005	6.35e-05	0.001517	95	10
		Rhodopila	-0.733274	0.000737839	0.00022354	69	0			Brevibacillus	0.753076	2.17e-05	0.000581236	45	3			Rhizobiales_unclassified	0.883979	1.5e-06	0.00418	103	1			Lachnospiraceae_uncultured	0.700884	0.000136345	6.8e-05	72	10
		Roseococcus	0.729716	0.000811832	0.000178607	117	5			Camelimonas	0.753986	2.09e-05	7.7646e-05	73	3			Rhizomicrobium	0.85789	7.39e-06	0.011791	101	1			Microbacterium	0.717907	7.82e-05	0.000148	89	10
		Shinella	0.839683	2.06e-05	0.00236907	109	1			Castellaniella	0.736968	4e-05	0.000408196	59	3			Rhodobium	0.911842	1.66e-07	0.001122	100	1			Microvirga	0.707837	0.000109165	0.000936	102	10
		Sorangium	-0.785762	0.000157	0.00084698	79	8			Cohnella	0.740482	3.51e-05	0.000581236	47	3			Rhodomicrobium	0.745301	0.000521359	0.000111	63	1			Niabella	0.850427	1.37e-05	0.000773	62	13
		Sphingobacterium	0.85074	1.26e-05	0.00518522	100	1			Devosia	0.730159	5.11e-05	0.00180804	45	3			Rhodopila	0.788877	0.000135951	0.000245	60	1			Niastella	0.888195	1.77e-06	0.000514	97	10
		Sphingobium	0.776447	0.000211511	0.000885172	86	1			Flavobacterium	0.745546	2.9e-05	0.00448129	49	3			Roseococcus	-0.744775	0.000529475	8.8e-05	120	4			Nubsella	0.832002	3.2e-05	7.8e-05	70	13
		Sphingomonadaceae_unclassified	0.734499	0.000715654	0.000578507	49	1			Methylobacillus	0.715742	8.41e-05	0.000130889	41	3			Sedimentibacter	-0.738021	0.000638455	0.000155	116	4			Pedobacter	0.738754	0.000793678	0.003641	102	10
		Stenotrophomonas	0.731324	0.000778336	0.0494809	82	1			Nannocystis	0.747927	2.65e-05	0.000109814	81	3			Shinella	-0.756213	0.000379656	0.001275	106	4			Phenylobacterium	0.822577	4.69e-05	0.005107	34	13
		Steroidobacter	0.776114	0.000213702	0.00591763	96	1			Niastella	0.753752	2.11e-05	0.00012978	27	3			Skermanella	0.731399	0.000770296	9.1e-05	41	1			Pigmentiphaga	0.747746	0.000615821	0.000586	93	10
		Streptosporangium	0.898668	8.36e-07	0.000133675	88	1			Planctomycetaceae_unclassified	-0.731277	4.91e-05	0.00015862	11	1			Solirubrobacterales_unclassified	0.730602	0.000788111	0.000709	59	2			Proteobacteria_unclassified	-0.736739	0.000840533	0.003458	90	0
		Telmatobacter	-0.798829	0.000102602	0.0153411	102	8			Planctomycetaceae_uncultured	-0.715116	8.59e-05	0.0077402	64	1			Steroidobacter	-0.700587	0.000137625	0.001663	112	4			Pseudolabrys	-0.746773	0.000632587	0.007272	97	0
		Thermosporothrix	-0.769581	0.000262081	0.000368447	107	0			Roseococcus	0.748777	2.56e-05	8.43014e-05	82	3			Zavarzinella	0.709414	0.000103708	9.7e-05	56	1			Pseudorhodoferax	0.79024	0.000159447	0.001178	57	13
		Turicibacter	-0.774591	0.000223834	3.03295e-05	28	8			Solitalea	0.736576	4.06e-05	5.87891e-05	48	3			Acidimicrobiaceae_uncultured	0.708607	0.000106469	3e-05	30	1			Pseudoxanthomonas	0.764867	0.000371329	0.013431	86	10
		Xanthobacteraceae_unclassified	-0.828421	3.31e-05	0.00219945	90	8			Steroidobacter	0.868447	1.08e-05	0.00270097	71	3			Actinobacteria_unclassified	0.700122	0.000139654	5.6e-05	53	2			Rhizobiales_unclassified	-0.780369	0.000224986	0.003388	95	0
		Xanthobacteraceae_uncultured	-0.771772	0.00024462	0.00567499	108	0			Afipia	0.801304	0.000239504	0.000155292	23	3			Alcaligenes	-0.71155	9.67e-05	0.000565	119	4			Rhizobium	0.758317	0.000452054	0.00613	98	0
		Xanthomonadales_uncultured	-0.825442	3.77e-05	0.0249028	105	8			Alcaligenaceae_unclassified	0.844942	3.97e-05	0.0040387	66	3			Azospirillum	-0.701865	0.000132182	0.003648	75	4			Rhodopseudomonas	0.774627	0.000270929	3.8e-05	66	10
	Nannocyst	Altererythrobacter	0.741504	0.000594351	0.00151198	75	1			Alkaliphilus	0.788911	0.000362747	0.000150855	51	3			Castellaniella	-0.70409	0.000123155	0.000604	85	4			Roseococcus	0.910015	3.64e-07	0.000174	108	13
		Azospirillum	0.752942	0.000429356	0.00527621	113	1			Azospirillum	0.784832	0.000418468	0.00196999	56	3			Cellulosimicrobium	-0.717779	7.86e-05	0.000488	89	4			Roseomonas	0.816379	6.06e-05	0.000102	107	10
		Castellaniella	0.788691	0.000142957	0.00109074	99	1			Bosea	0.785814	0.000405813	0.000348298	61	3			Chthoniobacter	-0.702594	0.000129164	2.8e-05	25	4			Sedimentibacter	0.873626	4.22e-06	5.1e-05	39	13
		Comamonas	0.737991	0.000655385	0.00376423	41	0			Brevundimonas	0.860894	1.72e-05	0.00104157	69	3			Flavihumibacter	-0.710455	0.000100236	0.000359	104	4			Shinella	0.786071	0.000185059	0.001904	104	10
		Flavisolibacter	0.729117	0.000824135	8.2002e-05	19	1			Cellulosimicrobium	0.810716	0.000167135	0.000170821	68	3			Flavitalea	-0.700184	0.000139381	3.4e-05	110	4			Solitalea	0.810028	7.78e-05	0.000127	92	3
		Flavitalea	0.797964	0.000105507	0.00017973	91	1			Chitinophaga	0.806223	0.000198039	0.00619615	64	3			Gemmatimonas	0.70505	0.000119428	0.001413	46	1			Sphingobium	0.877511	3.42e-06	0.001852	99	13
		Hyphomicrobiaceae_uncultured	0.760829	0.000340137	0.00356203	99	1			Cupriavidus	0.765004	0.000780561	0.00102271	38	3			Lysobacter	-0.71093	9.87e-05	0.005312	82	2			Sphingomonadaceae_unclassified	0.792341	0.000148158	0.000551	83	10
		Lysobacter	0.735065	0.000705993	0.00768797	92	1			Dyadobacter	0.798937	0.000263402	0.00151299	76	3			Microbacterium	-0.713311	9.12e-05	0.000214	38	1			Sphingopyxis	0.88811	1.78e-06	0.000193	29	13
		Moraxellaceae_uncultured	0.820967	4.49e-05	0.000578507	99	1			Enterobacteriaceae_unclassified	0.775693	0.000563033	0.00111477	44	3			Microvirga	-0.720531	7.16e-05	0.00085	92	4			Stenotrophomonas	0.785009	0.000191511	0.02411	88	10
		Pseudoxanthomonas	0.706146	0.000115296	0.013318	91	1			Filimonas	0.895961	1.63e-06	0.000378247	70	3			Ochrobactrum	-0.72153	6.91e-05	0.000714	103	4			Steroidobacter	0.844106	1.87e-05	0.006896	104	10
		Sphingomonadaceae_unclassified	0.71574	8.41e-05	0.000578507	49	1			Flavihumibacter	0.768657	0.000700234	0.000193006	42	3			Pirellula	0.715472	8.49e-05	0.000118	47	1			Taibaiella	0.804516	9.58e-05	0.000305	24	13
		Stenotrophomonas	0.703364	0.000126041	0.0494809	82	1			Flavitalea	0.789094	0.0003611	0.000104268	73	3			Reyranella	0.7113	9.75e-05	0.000987	55	1			Telmatobacter	-0.748195	0.000607769	0.021716	79	10
		Actinobacteria_unclassified	-0.703697	0.00012471	4.04394e-05	64	0			Flavobacteriaceae_unclassified	0.833641	6.63e-05	0.000437036	68	3			Sphingobacterium	-0.801282	8.77e-05	0.003573	112	4			Terrimonas	0.768169	0.000334909	0.000411	21	13
		Afipia	0.719826	7.33e-05	0.000612207	52	1			Herminiimonas	0.769839	0.000675062	9.76122e-05	42	3			Sphingomonadaceae_unclassified	-0.826234	3.31e-05	0.000282	24	1			Thermosporothrix	-0.762609	0.000398494	0.000617	72	10
		Aminobacter	0.710142	0.000101268	0.000235896	102	1			Hydrogenophaga	0.776305	0.000553451	0.000289509	51	3			Telmatobacter	0.82394	3.64e-05	0.014727	94	1		Flavobacterium	Acidisoma	-0.722454	6.7e-05	0.000456	45	0
		Devosia	0.702054	0.000131393	0.00268922	97	1			Hyphomicrobiaceae_uncultured	0.845842	3.81e-05	0.00164499	71	3			Thermosporothrix	0.89771	5.45e-07	0.000461	104	1			Alkaliphilus	0.712785	9.28e-05	0.00032	55	13
		Flavobacteriaceae_unclassified	0.716502	8.2e-05	0.00255667	19	1			Kaistia	0.760951	0.000875408	0.000645571	54	3			Thermosporotrichaceae_uncultured	0.811341	6.02e-05	0.000188	87	1			Bradyrhizobiaceae_unclassified	0.702529	0.000129431	0.000328	41	10
		Niastella	0.780262	0.00018703	0.000622317	100	1			Lachnospiraceae_uncultured	0.773523	0.000606945	5.98984e-05	69	3			Xanthobacteraceae_unclassified	0.87146	3.35e-06	0.002095	97	1			Candidatus_Captivus	-0.723722	6.41e-05	2.4e-05	61	3
		Nordella	0.762969	0.000318701	7.86321e-05	46	1			Lysobacter	0.780523	0.000484795	0.000946172	24	3			Xanthobacteraceae_uncultured	0.840915	1.72e-05	0.006064	102	2			Chelatococcus	0.702959	0.000127676	3e-05	56	10
		Phenylobacterium	0.794703	0.000117329	0.0048999	39	1			Microvirga	0.828134	8.33e-05	0.000369373	72	3		Haliangium	Nevskia	0.712787	9.28e-05	0.000188	22	1			Chloroflexi_unclassified	-0.710525	0.000100008	0.000339	62	0
		Roseomonas	0.745227	0.000536011	9.54818e-05	22	1			Moraxellaceae_uncultured	0.794739	0.000301937	0.000358281	46	3		Fibrisoma	Larkinella	0.722315	0.000984101	7e-06	12	3			Dyella	0.724872	6.16e-05	0.012446	87	0
		Solitalea	0.790395	0.00013548	0.000138168	14	1			Ochrobactrum	0.837181	5.72e-05	0.00071878	71	3			Paracoccus	0.722315	0.000984101	1.3e-05	12	3			Flavisolibacter	0.710751	9.93e-05	7.9e-05	10	10
		Sphingobium	0.748553	0.000487223	0.000885172	86	1			Pedobacter	0.835305	6.19e-05	0.00182468	53	3			Pseudaminobacter	1	0	1.8e-05	9	3			Fontibacillus	0.796319	0.000128798	0.000392	61	10
		Steroidobacter	0.792903	0.000124735	0.00591763	96	1			Pseudomonas	0.774124	0.000594586	0.00202767	47	3			Ruminococcaceae_uncultured	0.722315	0.000984101	2.2e-05	12	3			Herminiimonas	0.792928	0.000145384	0.000205	87	13
	Flavobacterium	Acetobacteraceae_uncultured	-0.768227	0.000272813	0.00245332	97	8			Pseudoxanthomonas	0.890751	2.45e-06	0.00649232	52	3			Bacteriovoracaceae_unclassified	0.722315	0.000984101	1e-06	11	3			Hydrogenophaga	0.848176	1.53e-05	0.000719	37	10
		Acidobacteriaceae_(Subgroup_1)_uncultured	-0.763094	0.000317472	0.0427107	109	8			Rhizobium	0.75673	0.000983855	0.00225728	52	3			Bacteroidetes_unclassified	0.722315	0.000984101	2e-05	11	3			Hyphomicrobiaceae_uncultured	0.902079	6.66e-07	0.003756	102	10
		Afipia	0.828707	3.27e-05	0.000612207	52	1			Roseomonas	0.761146	0.000871353	2.77307e-05	75	3			Cellulosilyticum	0.722315	0.000984101	8e-06	11	3			Inquilinus	-0.759324	0.000439248	0.000242	58	0
		Alcaligenaceae_unclassified	0.850677	1.26e-05	0.0137348	100	1			Shinella	0.831026	7.39e-05	0.000825266	67	3			Clostridiaceae_4_uncultured	0.722315	0.000984101	1e-05	11	3			Kaistia	0.909702	3.72e-07	0.001517	95	10
		Alcaligenes	0.758595	0.000364448	0.000739141	103	1			Sphingobacterium	0.833207	6.71e-05	0.00299825	76	3			Family_XVIII_uncultured	0.722315	0.000984101	8e-06	5	3			Lachnospiraceae_unclassified	0.815996	6.15e-05	8.8e-05	33	10
		Altererythrobacter	0.733065	0.000742628	0.00151198	75	1			Sphingobium	0.760364	0.000890281	0.00118133	59	3		Cytophaga									Lachnospiraceae_uncultured	0.847318	1.6e-05	6.8e-05	72	10
		Aminobacter	0.832263	2.82e-05	0.000235896	102	1			Xanthobacteraceae_unclassified	-0.702459	0.000129716	0.00218296	38	1		Corallococcus	Acidocella	-0.731334	0.000771701	0.002771	48	2			Lysobacter	0.837171	2.54e-05	0.003295	76	10
		Azospirillum	0.844645	1.66e-05	0.00527621	113	1			Xanthobacteraceae_uncultured	-0.718654	7.63e-05	0.00577797	49	1			Alcaligenaceae_unclassified	0.732537	0.00074676	0.007967	96	4			Mesorhizobium	0.791496	0.000152628	0.000633	83	10
		Bacillus	0.774874	0.000221911	0.00837207	48	1		Cupriavidus	Alcaligenaceae_unclassified	0.766334	0.000753791	0.0040387	66	3			Alcaligenes	0.787924	0.000140376	0.000565	119	4			Microbacteriaceae_unclassified	0.796287	0.000128916	0.000842	71	10
		Beggiatoa	0.770262	0.00025656	0.000530205	92	1			Azospirillum	0.824793	9.47e-05	0.00196999	56	3			Azospirillum	0.791188	0.000125558	0.003648	75	4			Microbacterium	0.865174	6.62e-06	0.000148	89	10
		Bosea	0.888866	1.66e-06	0.0012143	89	1			Bosea	0.812113	0.000157975	0.000348298	61	3			Bosea	0.813409	5.57e-05	0.000571	105	4			Microbispora	0.876386	3.66e-06	0.002436	88	10
		Brevibacillus	0.79266	0.00012572	0.00117948	82	1			Cohnella	0.794577	0.000303313	0.000581236	47	3			Brevundimonas	0.778282	0.000190985	0.002631	106	4			Microvirga	0.915012	2.41e-07	0.000936	102	10
		Brevundimonas	0.745162	0.000536969	0.00461121	101	1			Dyadobacter	0.732959	4.63e-05	0.00151299	76	3			Camelimonas	0.748272	0.000477921	8.1e-05	113	4			Moraxellaceae_uncultured	0.865949	6.36e-06	0.000629	95	10
		Camelimonas	0.83055	3.03e-05	0.000171867	99	1			Flavihumibacter	0.716201	8.28e-05	0.000193006	42	3			Clostridium_sensu_stricto_12	-0.732356	0.000750535	0.000128	53	2			Nevskia	-0.757777	0.000459694	0.000345	32	10
		Candidatus_Koribacter	-0.737076	0.000670126	0.00644558	67	8			Hydrogenophaga	0.726179	5.89e-05	0.000289509	51	3			Holosporaceae_uncultured	-0.701529	0.000133596	0.000147	44	2			Niastella	0.787608	0.000175615	0.000514	97	10
		Castellaniella	0.848115	1.41e-05	0.00109074	99	1			Kaistia	0.710314	0.0001007	0.000645571	54	3			Mesorhizobium	0.716071	8.32e-05	0.00034	52	4			Nonomuraea	0.74473	0.000670817	5.2e-05	40	10
		Cellulosimicrobium	0.878596	2.98e-06	0.000691962	106	1			Nannocystis	0.742216	3.29e-05	0.000109814	81	3			Methylorosula	0.707307	0.000111055	2e-05	10	4			Ochrobactrum	0.889237	1.63e-06	0.0017	96	10
		Chitinophaga	0.773596	0.000231097	0.0242838	107	1			Paenibacillus	0.706005	0.000115821	0.00148526	37	3			Sphingobium	0.716649	8.16e-05	0.000204	65	4			Oxalophagus	0.774975	0.000268233	7.8e-05	77	10
		Chloroflexi_unclassified	-0.726975	0.000871706	0.000331378	101	8			Patulibacter	0.737551	3.91e-05	0.000124234	16	2			Streptomyces	0.721556	6.91e-05	0.001252	5	4			Paenibacillus	0.85385	1.16e-05	0.002945	80	10
		Chthoniobacter	0.822251	4.27e-05	4.83026e-05	70	1			Roseococcus	0.737066	3.98e-05	8.43014e-05	82	3			Xanthomonadales_uncultured	-0.719243	7.48e-05	0.022996	56	2			Patulibacter	0.821647	4.9e-05	0.000449	88	10
		Citrobacter	0.842731	1.81e-05	0.00203882	84	1			Roseomonas	0.753651	2.12e-05	2.77307e-05	75	3			Chitinophaga	0.712185	9.47e-05	0.0112	94	4			Pedobacter	0.892604	1.28e-06	0.003641	102	10
		Cohnella	0.796762	0.000109569	0.00394958	87	1			Shinella	0.753978	2.09e-05	0.000825266	67	3			Cupriavidus	0.788841	0.000136118	0.002112	50	4			Pigmentiphaga	0.864316	6.92e-06	0.000586	93	10
		Corallococcus	0.763566	0.00031304	0.000499875	97	1			Solitalea	0.721372	6.95e-05	5.87891e-05	48	3			Enterobacteriaceae_unclassified	0.740887	0.000591639	0.002018	43	4			Pseudolabrys	-0.791374	0.000153258	0.007272	97	0
		Coxiellaceae_uncultured	-0.728825	0.000830455	0.00022017	100	8			Sphingobacterium	0.737131	3.98e-05	0.00299825	76	3			Filimonas	0.805253	7.51e-05	0.000523	98	4			Pseudomonas	0.900573	7.36e-07	0.003628	81	10
		Cupriavidus	0.815394	5.58e-05	0.00381029	83	1			Thermomonas	0.715624	8.45e-05	9.87214e-05	15	3			Flavihumibacter	0.76537	0.000287342	0.000359	104	4			Pseudorhodoferax	0.736917	0.000836324	0.001178	57	13
		Devosia	0.823787	4.03e-05	0.00268922	97	1			Acetobacteraceae_uncultured	-0.709392	0.000103783	0.00371592	22	1			Flavitalea	0.822012	3.95e-05	3.4e-05	110	4			Pseudoxanthomonas	0.79679	0.000126834	0.013431	86	10
		Dyadobacter	0.737108	0.000669527	0.00170744	81	1			Alcaligenes	0.75122	2.33e-05	0.000196334	53	3			Flexivirga	-0.771683	0.000235752	8.3e-05	11	4			Rhizobium	0.789994	0.000160507	0.00613	98	0
		Dyella	0.751313	0.000449597	0.013363	83	1			Alkaliphilus	0.708116	0.000108181	0.000150855	51	3			Hyphomicrobiaceae_uncultured	0.746178	0.000507549	0.001422	107	4			Rhizomicrobium	-0.838369	2.41e-05	0.013815	75	0
		Edaphobacter	-0.780982	0.000182409	0.00871356	110	8			Brevibacillus	0.714791	8.68e-05	0.000581236	45	3			Kaistia	0.760908	0.000329595	0.001803	95	1			Rhodopseudomonas	0.738328	0.000802351	3.8e-05	66	10
		Enterobacteriaceae_unclassified	0.8185	4.97e-05	0.00186358	83	1			Brevundimonas	0.72843	5.44e-05	0.00104157	69	3			Lysobacter	0.732409	0.000749416	0.005312	82	2			Roseococcus	0.779844	0.000228768	0.000174	108	13
		Filimonas	0.849233	1.35e-05	0.00156253	95	1			Camelimonas	0.739493	3.64e-05	7.7646e-05	73	3			Methylovirgula	-0.740928	0.000590917	0.000187	17	4			Roseomonas	0.887579	1.84e-06	0.000102	107	10
		Flavihumibacter	0.782707	0.000172881	0.000532451	91	1			Cellulosimicrobium	0.746258	2.82e-05	0.000170821	68	3			Micromonospora	0.809845	6.34e-05	0.000289	30	4			Shinella	0.89709	9.36e-07	0.001904	104	10
		Flavitalea	0.751135	0.000451805	0.00017973	91	1			Chitinophaga	0.740289	3.54e-05	0.00619615	64	3			Moraxellaceae_uncultured	0.834155	2.33e-05	0.000304	61	4			Sphingobacterium	0.917328	2.05e-07	0.004589	90	10
		Flavobacteriaceae_unclassified	0.737727	0.0006589	0.00255667	19	1			Enterobacteriaceae_unclassified	0.770027	0.000671451	0.00111477	44	3			Niastella	0.847993	1.23e-05	0.000233	73	4			Sphingobium	0.788817	0.00016781	0.001852	99	13
		Lachnospiraceae_unclassified	0.720756	7.1e-05	0.000376311	13	1			Filimonas	0.791144	0.000338149	0.000378247	70	3			Ochrobactrum	0.759691	0.000342273	0.000714	103	4			Sphingomonadaceae_unclassified	0.731296	0.00097724	0.000551	83	10
		Pigmentiphaga	0.713737	9e-05	0.000990764	105	1			Flavitalea	0.802605	0.000228368	0.000104268	73	3			Patulibacter	0.728797	0.000827487	0.000291	18	4			Stenotrophomonas	0.839975	2.25e-05	0.02411	88	10
		Pseudoxanthomonas	0.713429	9.09e-05	0.013318	91	1			Flavobacteriaceae_unclassified	0.788551	0.000367714	0.000437036	68	3			Phenylobacterium	0.809955	6.31e-05	0.002784	13	4			Steroidobacter	0.874598	4.04e-06	0.006896	104	10
		Roseococcus	0.710104	0.000101395	0.000178607	117	5			Hyphomicrobiaceae_uncultured	0.792609	0.00032318	0.00164499	71	3			Pseudomonas	0.780405	0.000179125	0.003352	43	4			Telmatobacter	-0.812655	7.06e-05	0.021716	79	10
		Skermanella	-0.712166	9.48e-05	0.000107838	16	8			Lachnospiraceae_uncultured	0.763166	0.000819458	5.98984e-05	69	3			Pseudorhodoferax	0.79594	0.000106833	0.000468	34	4			Thermosporothrix	-0.763886	0.000383373	0.000617	72	10
		Thermosporothrix	-0.710123	0.000101332	0.000368447	107	0			Microvirga	0.770659	0.000660052	0.000369373	72	3			Pseudoxanthomonas	0.806914	7.06e-05	0.006283	94	2			Xanthobacteraceae_unclassified	-0.794158	0.00013875	0.002286	71	0
		Acidicaldus	-0.718628	7.63e-05	0.000336995	54	8			Niastella	0.767127	0.00073585	0.00012978	27	3			Rhizobium	0.790094	0.00013043	0.003138	60	4			Xanthomonadales_uncultured	-0.757236	0.000466884	0.02503	69	0
		Acidobacteriaceae_(Subgroup_1)_unclassified	-0.704629	0.00012105	0.0184842	50	8			Ochrobactrum	0.780371	0.000487344	0.00071878	71	3			Roseococcus	0.736654	0.000663844	8.8e-05	120	4			Acidobacteriaceae_(Subgroup_1)_uncultured	-0.760062	0.000429672	0.052578	89	3
		Aquicella	-0.713074	9.2e-05	0.00335197	108	8			Pseudoxanthomonas	0.789041	0.000361266	0.00649232	52	3			Sedimentibacter	0.740553	0.000596151	0.000155	116	4			Afipia	0.857208	9.8e-06	0.000336	85	10
		Bryobacter	-0.719463	7.42e-05	0.0127485	72	8			Rhizobium	0.810217	0.000170516	0.00225728	52	3			Shinella	0.739884	0.000606998	0.001275	106	4			Alcaligenaceae_unclassified	0.828436	3.67e-05	0.009732	97	10
		Candidatus_Solibacter	-0.705437	0.000117956	0.00287232	96	0			Stenotrophomonas	0.765004	0.000780561	0.0142669	50	3			Sphingobacterium	0.744242	0.000538153	0.003573	112	4			Alcaligenes	0.810862	7.54e-05	0.000369	85	10
		Caulobacteraceae_unclassified	-0.707336	0.000110951	0.00415514	49	8			Steroidobacter	0.842064	4.57e-05	0.00270097	71	3			Steroidobacter	0.845821	1.36e-05	0.001663	112	4			Altererythrobacter	0.750427	0.000571815	0.002138	82	10
		Flavisolibacter	0.706608	0.000113594	8.2002e-05	19	1		Myxococcales_unclassified	Methylobacteriaceae_uncultured	0.715704	8.42e-05	8.98476e-05	7	1		Nannocystis	Alcaligenaceae_uncultured	0.749785	0.00045688	1.6e-05	3	4			Aminobacter	0.876239	3.68e-06	0.000214	106	10
		Fontibacillus	0.826738	3.55e-05	0.000360584	67	1			Pseudolabrys	0.736377	4.09e-05	0.00922102	41	1			Camelimonas	0.779967	0.000181595	8.1e-05	113	4			Aquicella	-0.787384	0.000176818	0.003823	89	0
		Granulicella	-0.83203	2.84e-05	0.00881129	105	8			Pseudonocardia	0.738054	3.84e-05	0.000205207	5	1			Castellaniella	0.80805	6.78e-05	0.000604	85	4			Azospirillum	0.785216	0.000190216	0.003577	97	13
		Herminiimonas	0.740152	0.000615896	0.000208937	41	1		Bacteriovoracacea_unclassified	Methylophilaceae_uncultured	0.999054	0	1.10923e-05	4	6			Flavisolibacter	0.746333	0.00050541	2e-05	5	4			Bacillus	0.794477	0.000137065	0.007822	71	10
		Holosporaceae_uncultured	-0.733044	0.000742997	0.000155018	74	1		Byssovorax									Flavitalea	0.802208	8.45e-05	3.4e-05	110	4			Beggiatoa	0.866711	6.13e-06	0.000404	90	10
		Hyphomicrobiaceae_uncultured	0.833634	2.68e-05	0.00356203	99	1		Sandaracinus	Clostridiales_unclassified	0.745614	2.89e-05	2.4403e-05	3	6			Hyphomicrobiaceae_uncultured	0.748706	0.000471612	0.001422	107	4			Bosea	0.893581	1.19e-06	0.000983	95	10
		Inquilinus	-0.741561	0.000593244	0.000165127	72	8			Procabacter	0.868124	1.1e-05	7.76461e-06	6	6			Lysobacter	0.745473	0.000518687	0.005312	82	2			Brevibacillus	0.853412	1.18e-05	0.001004	79	10
		Kaistia	0.816033	5.46e-05	0.00268472	109	8		Streptomyces	Micromonosporaceae_unclassified	0.767038	0.000737476	0.000170821	1	12			Methylobacillus	0.823148	3.76e-05	0.000278	39	4			Brevundimonas	0.811113	7.47e-05	0.002997	98	10
		Lachnospiraceae_uncultured	0.796904	0.0001091	4.38093e-05	75	1			Citrobacter	0.70474	0.000120619	0.000839686	43	3			Moraxellaceae_uncultured	0.730997	0.000778732	0.000304	61	4			Camelimonas	0.854178	1.14e-05	0.000167	99	10
		Legionella	-0.725209	0.000912675	0.000513355	89	8			Massilia	0.740483	3.51e-05	0.00645682	1	12			Roseococcus	0.700674	0.000137249	8.8e-05	120	4			Candidatus_Koribacter	-0.747483	0.00062064	0.008665	85	3
		Lysobacter	0.78546	0.0001584	0.00768797	92	1		Bdellovibrio	Nitrosospira	0.815102	0.000141235	2.21845e-06	2	8			Bosea	0.701707	0.000132846	0.000571	105	4			Castellaniella	0.911307	3.26e-07	0.000889	97	10
		Mesorhizobium	0.743764	0.00055892	0.000682976	83	1		lysobacter	Acidobacteriaceae_(Subgroup_1)_uncultured	-0.749851	2.46e-05	0.0503435	45	1			Micromonospora	0.708363	0.000107317	0.000289	30	4			Cellulosimicrobium	0.903949	5.94e-07	0.000372	105	10
		Microbacteriaceae_unclassified	0.77218	0.000241334	0.000526835	30	1			Alcaligenaceae_unclassified	0.724155	6.32e-05	0.0040387	66	3			Pseudoxanthomonas	0.728875	0.000826422	0.006283	94	2			Chitinophaga	0.800568	0.000110475	0.019107	97	13
		Microbacterium	0.818981	4.87e-05	0.000290939	62	1			Alcaligenes	0.736891	4.01e-05	0.000196334	53	3			Roseomonas	0.727117	0.000866286	2e-05	4	4			Chthoniobacter	0.741051	0.000744282	4e-05	40	10
		Microbispora	0.78698	0.000151169	0.00357888	94	1			Aquicella	-0.719149	7.5e-05	0.00381797	51	1			Sedimentibacter	0.730163	0.000798388	0.000155	116	4			Citrobacter	0.854373	1.14e-05	0.001054	86	10
		Micromonospora	0.768271	0.000272513	0.000445956	47	1			Brevundimonas	0.729304	5.27e-05	0.00104157	69	3			Solitalea	0.746552	0.000501824	6.9e-05	3	4			Cohnella	0.830441	3.4e-05	0.001691	89	10
		Microvirga	0.850643	1.26e-05	0.00142436	87	1			Cellulosimicrobium	0.74779	2.66e-05	0.000170821	68	3			Sphingobacterium	0.751375	0.000435553	0.003573	112	4			Cupriavidus	0.775127	0.000266999	0.002699	91	10
		Moraxellaceae_uncultured	0.821444	4.4e-05	0.000578507	99	1			Devosia	0.702567	0.000129273	0.00180804	45	3			Steroidobacter	0.772856	0.000226649	0.001663	112	4			Devosia	0.808919	8.11e-05	0.003197	85	13
		Niastella	0.768301	0.000272274	0.000622317	100	1			Holosporaceae_uncultured	-0.717541	7.92e-05	0.000141981	15	1			Streptosporangium	0.750047	0.000452996	9.3e-05	43	4			Dyadobacter	0.845225	1.77e-05	0.002902	106	10
		Nonomuraea	0.765063	0.000299529	7.41388e-05	42	1			Hyphomicrobiaceae_uncultured	0.716495	8.2e-05	0.00164499	71	3		Flavobacterium	Alcaligenaceae_unclassified	0.715031	8.62e-05	0.007967	96	4			Enterobacteriaceae_unclassified	0.81733	5.83e-05	0.000964	82	10
		Ochrobactrum	0.798563	0.000103456	0.00170856	101	1			Lachnospiraceae_uncultured	0.725583	6.01e-05	5.98984e-05	69	3			Camelimonas	0.714444	8.79e-05	8.1e-05	113	4			Filimonas	0.863229	7.27e-06	0.001404	105	10
		Oxalophagus	0.737713	0.000659142	0.000104468	70	1			Solitalea	0.836226	5.97e-05	5.87891e-05	48	3			Devosia	0.707214	0.000111391	0.00128	78	1			Flavihumibacter	0.827291	3.87e-05	0.000364	83	10
		Paenibacillus	0.83905	2.11e-05	0.00355866	78	1			Stenotrophomonas	0.780523	0.000484795	0.0142669	50	3			Flavitalea	0.716977	8.07e-05	3.4e-05	110	4			Flavitalea	0.813886	6.72e-05	0.000248	110	13
		Patulibacter	0.794869	0.000116741	0.00062007	96	1			Steroidobacter	0.757073	0.000973469	0.00270097	71	3			Fontibacillus	0.77863	0.000189023	0.000139	43	4			Flavobacteriaceae_unclassified	0.934054	3.88e-08	0.002581	97	10
		Pedobacter	0.753886	0.000417566	0.00300936	61	1			Candidatus_Koribacter	-0.759571	0.000909212	0.00804413	24	1			Hyphomicrobiaceae_uncultured	0.786386	0.000147582	0.001422	107	4			Granulicella	-0.707292	0.00011111	0.011323	51	3
		Proteobacteria_unclassified	-0.742587	0.000577433	0.00290489	115	8			Filimonas	0.791102	0.000338149	0.000378247	70	3			Mesorhizobium	0.730883	0.000781296	0.00034	52	4			Holosporaceae_uncultured	-0.723272	6.51e-05	0.00015	51	10
		Pseudomonas	0.846393	1.53e-05	0.00497292	84	1			Flavobacteriaceae_unclassified	0.769846	0.000675062	0.000437036	68	3			Micromonospora	0.745719	0.000514475	0.000289	30	4			Micromonospora	0.71134	9.74e-05	0.000284	31	10
		Rhizobium	0.80175	9.24e-05	0.00706341	97	1			Microvirga	0.710312	0.000100707	0.000369373	72	3			Microvirga	0.805045	7.57e-05	0.00085	92	4			Nannocystis	0.726672	5.79e-05	0.000277	90	13
		Rhizomicrobium	-0.750005	0.000467133	0.0106827	82	8			Oxalophagus	0.713393	9.1e-05	3.77138e-05	25	3			Nonomuraea	0.81043	6.21e-05	4.4e-05	40	4			Nubsella	0.704852	0.000120188	7.8e-05	70	13
		Shinella	0.849514	1.33e-05	0.00236907	109	1			Pedobacter	0.704386	0.000121994	0.00182468	53	3			Ochrobactrum	0.819007	4.48e-05	0.000714	103	4			Planctomycetaceae_uncultured	-0.722212	6.75e-05	0.007034	92	0
		Sorangium	-0.797164	0.000108201	0.00084698	79	8			Planctomycetaceae_uncultured	-0.701254	0.00013476	0.0077402	64	1			Pseudomonas	0.753236	0.000413927	0.003352	43	4			Proteobacteria_unclassified	-0.708622	0.000106418	0.003458	90	0
		Sphingobacterium	0.887313	1.82e-06	0.00518522	100	1			Pseudomonas	0.708473	0.000106934	0.00202767	47	3			Rhizobium	0.799786	9.27e-05	0.003138	60	4			Rummeliibacillus	0.712863	9.26e-05	0.000109	34	10
		Sphingobium	0.819745	4.71e-05	0.000885172	86	1			Pseudoxanthomonas	0.743462	3.14e-05	0.00649232	52	3			Shinella	0.78734	0.000142877	0.001275	106	4			Sandaracinus	0.709537	0.000103292	2e-05	22	10
		Stenotrophomonas	0.853019	1.13e-05	0.0494809	82	1			Roseomonas	0.72322	6.52e-05	2.77307e-05	75	3			Sphingobacterium	0.786386	0.000147582	0.003573	112	4			Solitalea	0.722134	6.77e-05	0.000127	92	3
		Steroidobacter	0.78913	0.000141401	0.00591763	96	1			Sphingobacterium	0.710963	9.86e-05	0.00299825	76	3			Sphingobium	0.770743	0.000243126	0.000204	65	4			Streptosporangium	0.710683	9.95e-05	7.4e-05	68	10
		Streptosporangium	0.778269	0.000199324	0.000133675	88	1		Microvirga	Acidobacteriaceae_(Subgroup_1)_uncultured	-0.757286	0.000968811	0.0503435	45	1			Stenotrophomonas	0.765714	0.000284073	0.039532	39	4		Stenotrophomonas	Acidobacteriaceae_(Subgroup_1)_uncultured	-0.779452	0.000231941	0.052578	89	3
		Telmatobacter	-0.825049	3.83e-05	0.0153411	102	8			Alcaligenaceae_unclassified	0.85928	1.88e-05	0.0040387	66	3			Steroidobacter	0.758109	0.000358904	0.001663	112	4			Afipia	0.919581	1.68e-07	0.000336	85	10
	Stenotrophomonas	Acetobacteraceae_uncultured	-0.736373	0.000683099	0.00245332	97	8			Alcaligenes	0.829499	7.91e-05	0.000196334	53	3			Aminobacter	0.751009	0.000439905	9.4e-05	96	4			Alcaligenaceae_unclassified	0.882401	2.51e-06	0.009732	97	10
		Acidobacteriaceae_(Subgroup_1)_unclassified	-0.756759	0.000383907	0.0184842	50	8			Alkaliphilus	0.763687	0.000809081	0.000150855	51	3			Azospirillum	0.816939	4.87e-05	0.003648	75	4			Alcaligenes	0.786044	0.000185184	0.000369	85	10
		Acidobacteriaceae_(Subgroup_1)_uncultured	-0.775504	0.000217656	0.0427107	109	8			Aminobacter	0.796668	0.000282107	7.43184e-05	59	3			Bosea	0.818684	4.55e-05	0.000571	105	4			Altererythrobacter	0.763008	0.000394352	0.002138	82	10
		Afipia	0.869056	5.14e-06	0.000612207	52	1			Aquicella	-0.811013	0.000165121	0.00381797	51	1			Brevundimonas	0.728517	0.000833747	0.002631	106	4			Aminobacter	0.834396	2.88e-05	0.000214	106	10
		Alcaligenaceae_unclassified	0.795405	0.000114659	0.0137348	100	1			Azospirillum	0.828201	8.3e-05	0.00196999	56	3			Castellaniella	0.78425	0.000157824	0.000604	85	4			Aquicella	-0.750224	0.000574625	0.003823	89	0
		Alcaligenes	0.779826	0.000189661	0.000739141	103	1			Beggiatoa	0.822222	0.000106082	0.000124234	60	3			Cellulosimicrobium	0.847044	1.29e-05	0.000488	89	4			Azospirillum	0.818166	5.65e-05	0.003577	97	13
		Altererythrobacter	0.73946	0.000628043	0.00151198	75	1			Bosea	0.884918	3.73e-06	0.000348298	61	3			Chitinophaga	0.747562	0.000487494	0.0112	94	4			Bacillus	0.801296	0.00010793	0.007822	71	10
		Aminobacter	0.74908	0.000479995	0.000235896	102	1			Brevibacillus	0.892199	2.18e-06	0.000581236	45	3			Citrobacter	0.759126	0.000347947	0.001823	46	4			Beggiatoa	0.814775	6.46e-05	0.000404	90	10
		Aquicella	-0.740791	0.00060551	0.00335197	108	8			Brevundimonas	0.906226	6.84e-07	0.00104157	69	3			Cohnella	0.738858	0.000624098	0.002827	41	4			Bosea	0.830338	3.42e-05	0.000983	95	10
		Azospirillum	0.890204	1.52e-06	0.00527621	113	1			Camelimonas	0.784335	0.000423986	7.7646e-05	73	3			Cupriavidus	0.742043	0.000573076	0.002112	50	4			Brevibacillus	0.856974	9.9e-06	0.001004	79	10
		Bacillus	0.737143	0.000668851	0.00837207	48	1			Castellaniella	0.875272	7.02e-06	0.000408196	59	3			Enterobacteriaceae_unclassified	0.869769	3.72e-06	0.002018	43	4			Brevundimonas	0.8356	2.73e-05	0.002997	98	10
		Beggiatoa	0.830222	3.08e-05	0.000530205	92	1			Cellulosimicrobium	0.857287	2.05e-05	0.000170821	68	3			Filimonas	0.76065	0.000332534	0.000523	98	4			Camelimonas	0.792238	0.000148602	0.000167	99	10
		Bosea	0.835005	2.53e-05	0.0012143	89	1			Chitinophaga	0.878527	5.73e-06	0.00619615	64	3			Flavihumibacter	0.789108	0.00013492	0.000359	104	4			Candidatus_Koribacter	-0.843122	1.96e-05	0.008665	85	3
		Brevibacillus	0.779743	0.000190115	0.00117948	82	1			Citrobacter	0.830062	7.71e-05	0.000839686	43	3			Moraxellaceae_uncultured	0.703211	0.000126654	0.000304	61	4			Candidatus_Solibacter	-0.732051	0.000956484	0.003448	26	0
		Brevundimonas	0.777087	0.000207106	0.00461121	101	1			Cohnella	0.786776	0.000392431	0.000581236	47	3			Roseococcus	0.700286	0.000138937	8.8e-05	120	4			Castellaniella	0.808983	8.1e-05	0.000889	97	10
		Camelimonas	0.837283	2.28e-05	0.000171867	99	1			Cupriavidus	0.770659	0.000660052	0.00102271	38	3			Sedimentibacter	0.70005	0.000139972	0.000155	116	4			Cellulosimicrobium	0.868967	5.46e-06	0.000372	105	10
		Candidatus_Koribacter	-0.753872	0.000417641	0.00644558	67	8			Dyadobacter	0.962025	1.06e-10	0.00151299	76	3		Stenotrophomonas	Acetobacteraceae_uncultured	-0.763673	0.000302904	0.003377	63	4			Chitinophaga	0.831194	3.31e-05	0.019107	97	13
		Candidatus_Solibacter	-0.739483	0.000627679	0.00287232	96	0			Enterobacteriaceae_unclassified	0.821901	0.000107562	0.00111477	44	3			Acidothermus	-0.754381	0.00039984	0.007145	89	2			Chitinophagaceae_uncultured	0.731292	0.00097724	0.008665	44	13
		Castellaniella	0.794733	0.000117197	0.00109074	99	1			Filimonas	0.888382	2.92e-06	0.000378247	70	3			Alcaligenaceae_unclassified	0.73995	0.000606312	0.007967	96	4			Chthonomonas	-0.734371	0.000896284	0.00037	62	0
		Cellulosimicrobium	0.850782	1.26e-05	0.000691962	106	1			Flavihumibacter	0.835663	6.1e-05	0.000193006	42	3			Alcaligenes	0.779091	0.000186622	0.000565	119	4			Citrobacter	0.800004	0.000112789	0.001054	86	10
		Chitinophaga	0.749155	0.000479328	0.0242838	107	1			Flavitalea	0.877758	5.93e-06	0.000104268	73	3			Azospirillum	0.787597	0.000141763	0.003648	75	4			Cohnella	0.874375	4.06e-06	0.001691	89	10
		Chloroflexi_unclassified	-0.732255	0.00075849	0.000331378	101	8			Flavobacteriaceae_unclassified	0.820456	0.000114463	0.000437036	68	3			Beggiatoa	0.735099	0.000694665	0.000246	73	4			Coxiellaceae_uncultured	-0.751564	0.000553561	0.000193	54	0
		Chthonomonas	-0.77036	0.000255724	0.000344858	107	0			Flavobacterium	0.825029	9.37e-05	0.00448129	49	3			Bosea	0.878868	2.06e-06	0.000571	105	4			Cupriavidus	0.815058	6.39e-05	0.002699	91	10
		Citrobacter	0.883971	2.17e-06	0.00203882	84	1			Herminiimonas	0.774244	0.000592152	9.76122e-05	42	3			Brevundimonas	0.754655	0.000397136	0.002631	106	4			Devosia	0.77265	0.00028905	0.003197	85	13
		Cohnella	0.836503	2.37e-05	0.00394958	87	1			Hydrogenophaga	0.772861	0.000616682	0.000289509	51	3			Camelimonas	0.788155	0.00013917	8.1e-05	113	4			Dyadobacter	0.822426	4.73e-05	0.002902	106	10
		Corallococcus	0.731324	0.000778336	0.000499875	97	1			Hyphomicrobiaceae_uncultured	0.951876	1.24e-09	0.00164499	71	3			Cellulosimicrobium	0.787381	0.00014271	0.000488	89	4			Enterobacteriaceae_unclassified	0.901528	6.86e-07	0.000964	82	10
		Coxiellaceae_uncultured	-0.741823	0.000589441	0.00022017	100	8			Kaistia	0.806891	0.000192959	0.000645571	54	3			Cupriavidus	0.74083	0.000592541	0.002112	50	4			Filimonas	0.885473	2.09e-06	0.001404	105	10
		Cupriavidus	0.824367	3.94e-05	0.00381029	83	1			Lachnospiraceae_uncultured	0.794636	0.000303003	5.98984e-05	69	3			Enterobacteriaceae_unclassified	0.825994	3.33e-05	0.002018	43	4			Flavihumibacter	0.780285	0.000225591	0.000364	83	10
		Devosia	0.747051	0.000508774	0.00268922	97	1			Mesorhizobium	0.765447	0.000772066	0.000293946	48	3			Filimonas	0.865121	4.91e-06	0.000523	98	4			Flavitalea	0.779528	0.000231402	0.000248	110	13
		Dyella	0.744118	0.00055381	0.013363	83	1			Moraxellaceae_uncultured	0.738663	3.76e-05	0.000358281	46	3			Flavihumibacter	0.774455	0.000215762	0.000359	104	4			Flavobacteriaceae_unclassified	0.858397	9.21e-06	0.002581	97	10
		Edaphobacter	-0.762862	0.000319763	0.00871356	110	8			Paenibacillus	0.739296	3.67e-05	0.00148526	37	3			Flavitalea	0.818372	4.6e-05	3.4e-05	110	4			Flavobacterium	0.839975	2.25e-05	0.007745	91	10
		Enterobacteriaceae_unclassified	0.900153	7.51e-07	0.00186358	83	1			Pigmentiphaga	0.744819	2.98e-05	0.000207426	46	3			Flavobacterium	0.765714	0.000284073	0.009404	34	4			Herminiimonas	0.734625	0.000890078	0.000205	87	13
		Filimonas	0.825112	3.82e-05	0.00156253	95	1			Pseudolabrys	-0.719375	7.44e-05	0.00922102	41	1			Hyphomicrobiaceae_uncultured	0.755552	0.000386721	0.001422	107	4			Holosporaceae_uncultured	-0.753007	0.000530416	0.00015	51	10
		Flavihumibacter	0.754977	0.000403921	0.000532451	91	1			Rhizomicrobium	-0.705311	0.000118433	0.0149125	37	1			Lysobacter	0.762056	0.000317842	0.005312	82	2			Hyphomicrobiaceae_uncultured	0.896765	9.55e-07	0.003756	102	10
		Flavitalea	0.783128	0.00017066	0.00017973	91	1			Solitalea	0.750664	2.38e-05	5.87891e-05	48	3			Micromonospora	0.727173	0.000864909	0.000289	30	4			Hyphomicrobium	0.756052	0.000484051	0.000425	25	10
		Flavobacterium	0.853019	1.13e-05	0.0127069	83	1			Sphingobium	0.746107	2.84e-05	0.00118133	59	3			Microvirga	0.841477	1.68e-05	0.00085	92	4			Kaistia	0.826587	3.99e-05	0.001517	95	10
		Granulicella	-0.792505	0.00012622	0.00881129	105	8			Telmatobacter	-0.737383	3.94e-05	0.0211175	21	1			Moraxellaceae_uncultured	0.803581	8.02e-05	0.000304	61	4			Lachnospiraceae_unclassified	0.75553	0.000491481	8.8e-05	33	10
		Hyphomicrobiaceae_uncultured	0.784773	0.000162012	0.00356203	99	1			Thermomonas	0.729483	5.24e-05	9.87214e-05	15	3			Niastella	0.776404	0.000202214	0.000233	73	4			Legionella	-0.754238	0.000511022	0.000597	53	10
		Kaistia	0.781159	0.000181489	0.00268472	109	8			Zavarzinella	-0.7076	0.000110009	7.87553e-05	29	1			Ochrobactrum	0.759083	0.000348242	0.000714	103	4			Lysobacter	0.867124	6.01e-06	0.003295	76	10
		Legionella	-0.783938	0.000166162	0.000513355	89	8			Acidimicrobiales_uncultured	-0.708629	0.000106393	0.00162835	29	1			Pseudomonas	0.831698	2.61e-05	0.003352	43	4			Mesorhizobium	0.76725	0.000344479	0.000633	83	10
		Lysobacter	0.867284	5.49e-06	0.00768797	92	1			Bacillaceae_unclassified	-0.739609	3.63e-05	0.000584564	42	1			Pseudoxanthomonas	0.805066	7.57e-05	0.006283	94	2			Microbacterium	0.845272	1.77e-05	0.000148	89	10
		Mesorhizobium	0.747267	0.00050551	0.000682976	83	1			Bacillus	0.726799	5.76e-05	0.00613182	18	3			Rhizobium	0.730462	0.000791417	0.003138	60	4			Microbispora	0.825887	4.1e-05	0.002436	88	10
		Microbispora	0.781271	0.000180905	0.00357888	94	1			Devosia	0.750848	2.37e-05	0.00180804	45	3			Roseococcus	0.756586	0.000375316	8.8e-05	120	4			Microvirga	0.877585	3.4e-06	0.000936	102	10
		Micromonospora	0.764539	0.000303994	0.000445956	47	1			Dyella	0.726009	5.92e-05	0.0139419	10	1			Sedimentibacter	0.767213	0.000271226	0.000155	116	4			Moraxellaceae_uncultured	0.780757	0.000221894	0.000629	95	10
		Microvirga	0.845009	1.63e-05	0.00142436	87	1			Edaphobacter	-0.726009	5.92e-05	0.0110268	25	1			Shinella	0.755552	0.000386721	0.001275	106	4			Nannocystis	0.785009	0.000191511	0.000277	90	13
		Moraxellaceae_uncultured	0.84686	1.49e-05	0.000578507	99	1			Fontibacillus	0.710182	0.000101138	0.000174149	35	3			Sphingobacterium	0.782706	0.000166207	0.003573	112	4			Niastella	0.821971	4.82e-05	0.000514	97	10
		Niastella	0.790933	0.000132835	0.000622317	100	1			Gaiellales_uncultured	-0.719688	7.36e-05	0.0123025	27	1			Sphingobium	0.813477	5.56e-05	0.000204	65	4			Nonomuraea	0.731677	0.000966316	5.2e-05	40	10
		Nitrospira	-0.725285	0.000911189	0.000339241	82	0			Holosporaceae_uncultured	-0.705724	0.000116874	0.000141981	15	1			Thermosporotrichaceae_uncultured	-0.704784	0.000120453	0.000188	87	1			Ochrobactrum	0.848333	1.52e-05	0.0017	96	10
		Ochrobactrum	0.752407	0.000435573	0.00170856	101	1			Lysobacter	0.710312	0.000100707	0.000946172	24	3			Afipia	0.715258	8.55e-05	0.00043	8	4			Oxalophagus	0.800657	0.000110101	7.8e-05	77	10
		Paenibacillus	0.868864	5.18e-06	0.00355866	78	1			Microbacteriaceae_unclassified	0.723004	6.57e-05	0.000494716	12	3			Beijerinckiaceae_uncultured	-0.717732	7.87e-05	0.000269	59	2			Paenibacillus	0.915305	2.35e-07	0.002945	80	10
		Patulibacter	0.771616	0.000245741	0.00062007	96	1			Microbacterium	0.717456	7.94e-05	7.20999e-05	31	1			Castellaniella	0.709033	0.000105005	0.000604	85	4			Patulibacter	0.848338	1.52e-05	0.000449	88	10
		Proteobacteria_unclassified	-0.722757	0.000973781	0.00290489	115	8			Nannocystis	0.764269	0.000795218	0.000109814	81	3			Methylobacillus	0.713889	8.95e-05	0.000278	39	4			Pedobacter	0.819603	5.32e-05	0.003641	102	10
		Pseudolabrys	-0.723351	0.000959383	0.00634336	108	0			Niastella	0.776627	0.000549774	0.00012978	27	3			Rhizobiales_uncultured	0.720015	7.28e-05	9e-06	59	4			Pigmentiphaga	0.807675	8.51e-05	0.000586	93	10
		Pseudomonas	0.915198	2.48e-07	0.00497292	84	1			Ochrobactrum	0.941019	9.25e-09	0.00071878	71	3			Steroidobacter	0.851241	1.04e-05	0.001663	112	4			Planctomycetaceae_uncultured	-0.741419	0.000736469	0.007034	92	0
		Pseudoxanthomonas	0.790274	0.000136183	0.013318	91	1			Pedobacter	0.844931	3.97e-05	0.00182468	53	3			Streptosporangium	0.766	0.000281546	9.3e-05	43	4			Pseudolabrys	-0.795132	0.000134003	0.007272	97	0
		Rhizobium	0.761083	0.000337577	0.00706341	97	1			Planctomycetaceae_uncultured	-0.814154	0.000146833	0.0077402	64	1		Cupriavidus	Afipia	0.707682	0.000109714	0.00043	8	4			Pseudomonas	0.893887	1.16e-06	0.003628	81	10
		Rhizomicrobium	-0.74063	0.000608539	0.0106827	82	8			Pseudomonas	0.790111	0.000350065	0.00202767	47	3			Comamonadaceae_unclassified	0.708742	0.000106003	0.002559	26	4			Pseudoxanthomonas	0.832343	3.16e-05	0.013431	86	10
		Roseococcus	0.74349	0.000563632	0.000178607	117	5			Pseudoxanthomonas	0.833703	6.61e-05	0.00649232	52	3			Enterobacteriaceae_unclassified	0.781297	0.000174331	0.002018	43	4			Rhizobiales_unclassified	-0.775929	0.000260555	0.003388	95	0
		Sedimentibacter	0.765042	0.000299638	0.00017973	77	0			Rhizobiales_unclassified	-0.770249	0.000667587	0.00431268	53	1			Filimonas	0.833786	2.37e-05	0.000523	98	4			Rhizobium	0.793103	0.000144256	0.00613	98	0
		Shinella	0.806845	7.71e-05	0.00236907	109	1			Rhizobium	0.836534	5.9e-05	0.00225728	52	3			Flavihumibacter	0.775925	0.000205526	0.000359	104	4			Rhizomicrobium	-0.833876	2.94e-05	0.013815	75	0
		Sorangium	-0.752619	0.000432939	0.00084698	79	8			Roseococcus	0.771682	0.000640443	8.43014e-05	82	3			Flavitalea	0.818132	4.65e-05	3.4e-05	110	4			Roseococcus	0.765026	0.000369649	0.000174	108	13
		Sphingobacterium	0.846198	1.55e-05	0.00518522	100	1			Roseomonas	0.796139	0.000287552	2.77307e-05	75	3			Flavobacterium	0.742043	0.000573076	0.009404	34	4			Roseomonas	0.842344	2.03e-05	0.000102	107	10
		Sphingobium	0.768306	0.000272274	0.000885172	86	1			Shinella	0.904959	7.49e-07	0.000825266	67	3			Hyphomicrobiaceae_uncultured	0.792434	0.00012061	0.001422	107	4			Shinella	0.89887	8.44e-07	0.001904	104	10
		Sphingomonadaceae_unclassified	0.741097	0.000600301	0.000578507	49	1			Sphingobacterium	0.951072	1.46e-09	0.00299825	76	3			Mesorhizobium	0.793116	0.000117934	0.00034	52	4			Solitalea	0.844807	1.81e-05	0.000127	92	3
		Actinobacteria_unclassified	-0.708223	0.000107807	4.04394e-05	64	0			Sphingomonadaceae_unclassified	0.802294	0.000230706	0.00025845	43	3			Methylorosula	0.727255	0.000863679	2e-05	10	4			Sphingobacterium	0.867784	5.79e-06	0.004589	90	10
		Bryobacter	-0.721014	7.04e-05	0.0127485	72	8			Stenotrophomonas	0.828134	8.33e-05	0.0142669	50	3			Micromonospora	0.744168	0.000539177	0.000289	30	4			Sphingobium	0.764828	0.000371493	0.001852	99	13
		Caulobacteraceae_unclassified	-0.701484	0.000133783	0.00415514	49	8			Steroidobacter	0.927326	6.94e-08	0.00270097	71	3			Microvirga	0.828464	3.01e-05	0.00085	92	4			Sphingomonadaceae_unclassified	0.778461	0.000239606	0.000551	83	10
		Chthoniobacter	0.708066	0.000108358	4.83026e-05	70	1			Thermosporotrichaceae_uncultured	-0.766817	0.000743214	0.000170821	24	3			Moraxellaceae_uncultured	0.749568	0.000459668	0.000304	61	4			Streptosporangium	0.702969	0.000127635	7.4e-05	68	10
		Fontibacillus	0.710731	9.93e-05	0.000360584	67	1			Xanthobacteraceae_unclassified	-0.758894	0.000927573	0.00218296	38	1			Niastella	0.776827	0.000199618	0.000233	73	4			Acidimicrobiales_uncultured	-0.701354	0.000134336	0.001487	58	0
		Gemmata	-0.703539	0.000125338	0.000149401	64	8			Xanthobacteraceae_uncultured	-0.801833	0.000235483	0.00577797	49	1			Nonomuraea	0.741295	0.00058528	4.4e-05	40	4			Alkaliphilus	0.726422	5.84e-05	0.00032	55	13
		Inquilinus	-0.706309	0.000114692	0.000165127	72	8											Ochrobactrum	0.785424	0.000152168	0.000714	103	4			Anaeromyxobacter	-0.705596	0.000117354	0.00015	16	0
		Nannocystis	0.703364	0.000126041	0.000254993	24	1											Pseudomonas	0.882116	1.69e-06	0.003352	43	4			Chelatococcus	0.725276	6.07e-05	3e-05	56	10
		Nonomuraea	0.715583	8.46e-05	7.41388e-05	42	1											Pseudoxanthomonas	0.834002	2.35e-05	0.006283	94	2			Chloroflexi_unclassified	-0.704715	0.000120717	0.000339	62	0
		Nordella	0.700291	0.000138912	7.86321e-05	46	1											Rhizobium	0.920515	7.03e-08	0.003138	60	4			Chthoniobacter	0.713627	9.03e-05	4e-05	40	10
		Oxalophagus	0.702842	0.00012815	0.000104468	70	1											Roseococcus	0.772455	0.000229875	8.8e-05	120	4			Dyella	0.702675	0.000128832	0.012446	87	0
		Rhizobiales_uncultured	0.707326	0.000110989	1.23565e-05	30	5											Sedimentibacter	0.778785	0.000188134	0.000155	116	4			Edaphobacter	-0.703115	0.000127042	0.009689	58	3
		Steroidobacter	0.796691	0.000109826	0.00591763	96	1											Shinella	0.77897	0.00018726	0.001275	106	4			Fontibacillus	0.724001	6.35e-05	0.000392	61	10
		Streptosporangium	0.843466	1.75e-05	0.000133675	88	1											Sphingobacterium	0.791472	0.000124285	0.003573	112	4			Lachnospiraceae_uncultured	0.726875	5.74e-05	6.8e-05	72	10
		Telmatobacter	-0.83043	3.05e-05	0.0153411	102	8											Sphingobium	0.760816	0.000330698	0.000204	65	4			Microbacteriaceae_unclassified	0.702655	0.000128915	0.000842	71	10
		Thermomonas	0.746159	0.000521772	0.00246568	23	1											Stenotrophomonas	0.74083	0.000592541	0.039532	39	4			Proteobacteria_unclassified	-0.705029	0.000119508	0.003458	90	0
		Thermosporothrix	-0.727672	0.000857042	0.000368447	107	0											Steroidobacter	0.852105	9.95e-06	0.001663	112	4			Rummeliibacillus	0.707021	0.000112089	0.000109	34	10
		Xanthomonadales_uncultured	-0.758939	0.00036048	0.0249028	105	8											Alcaligenaceae_unclassified	0.787311	0.000142925	0.007967	96	4			Steroidobacter	0.895386	1.06e-06	0.006896	104	10
	Cupriavidus	Acetobacteraceae_uncultured	-0.782376	0.000174476	0.00245332	97	8											Alcaligenes	0.806881	7.06e-05	0.000565	119	4			Telmatobacter	-0.796893	0.000126488	0.021716	79	10
		Acidocella	-0.737408	0.000664228	0.00236121	95	0											Aminobacter	0.723525	0.000959525	9.4e-05	96	4			Thermomonas	0.734604	0.000890596	0.000845	34	13
		Actinobacteria_unclassified	-0.773944	0.000228435	4.04394e-05	64	0											Azospirillum	0.824684	3.52e-05	0.003648	75	4			Xanthobacteraceae_unclassified	-0.800323	0.000111441	0.002286	71	0
		Afipia	0.826558	3.57e-05	0.000612207	52	1											Bosea	0.891034	9.28e-07	0.000571	105	4			Xanthomonadales_uncultured	-0.757269	0.000466379	0.02503	69	0
		Alcaligenaceae_unclassified	0.888374	1.7e-06	0.0137348	100	1											Brevibacillus	0.797619	0.000100436	0.000751	54	4		Cupriavidus	Acidimicrobiales_uncultured	-0.715414	8.51e-05	0.001487	58	0
		Alcaligenes	0.775188	0.000219763	0.000739141	103	1											Brevundimonas	0.733384	0.000729023	0.002631	106	4			Chloroflexi_unclassified	-0.727314	5.66e-05	0.000339	62	0
		Altererythrobacter	0.758583	0.000364497	0.00151198	75	1											Camelimonas	0.78619	0.000148646	8.1e-05	113	4			Devosia	0.754211	0.000511268	0.003197	85	13
		Aminobacter	0.773311	0.000233159	0.000235896	102	1											Castellaniella	0.73139	0.000770369	0.000604	85	4			Dyadobacter	0.86388	7.08e-06	0.002902	106	10
		Azospirillum	0.832974	2.74e-05	0.00527621	113	1											Cellulosimicrobium	0.814204	5.4e-05	0.000488	89	4			Dyella	0.770848	0.000306332	0.012446	87	0
		Bacillus	0.771498	0.000246634	0.00837207	48	1											Chitinophaga	0.810443	6.21e-05	0.0112	94	4			Enterobacteriaceae_unclassified	0.783411	0.000202147	0.000964	82	10
		Beggiatoa	0.823075	4.15e-05	0.000530205	92	1											Citrobacter	0.776371	0.000202465	0.001823	46	4			Filimonas	0.883471	2.35e-06	0.001404	105	10
		Bosea	0.82372	4.04e-05	0.0012143	89	1											Clostridium_sensu_stricto_12	-0.758256	0.000357454	0.000128	53	2			Flavihumibacter	0.854468	1.13e-05	0.000364	83	10
		Brevibacillus	0.832923	2.75e-05	0.00117948	82	1											Cohnella	0.836758	2.08e-05	0.002827	41	4			Flavitalea	0.81204	7.23e-05	0.000248	110	13
		Brevundimonas	0.827644	3.42e-05	0.00461121	101	1											Corallococcus	0.788841	0.000136118	0.000291	40	4			Flavobacteriaceae_unclassified	0.825369	4.17e-05	0.002581	97	10
		Camelimonas	0.775766	0.000215942	0.000171867	99	1											Flexivirga	-0.70085	0.000136489	8.3e-05	11	4			Flavobacterium	0.775127	0.000266999	0.007745	91	10
		Castellaniella	0.845574	1.59e-05	0.00109074	99	1											Halomonas	-0.71256	9.35e-05	0.001057	59	2			Fontibacillus	0.755888	0.000486294	0.000392	61	10
		Cellulosimicrobium	0.828357	3.33e-05	0.000691962	106	1											Kaistia	0.713516	9.06e-05	0.001803	95	1			Granulicella	-0.73085	0.000987487	0.011323	51	3
		Chitinophaga	0.859766	8.17e-06	0.0242838	107	1											Lysobacter	0.7095	0.000103417	0.005312	82	2			Holosporaceae_uncultured	-0.738864	0.000792093	0.00015	51	10
		Chitinophagaceae_uncultured	0.735052	0.00070621	0.00892699	37	0											Patulibacter	0.713949	8.93e-05	0.000291	18	4			Hydrogenophaga	0.74072	0.000752192	0.000719	37	10
		Chthonomonas	-0.740254	0.00061425	0.000344858	107	0											Phenylobacterium	0.719999	7.29e-05	0.002784	13	4			Hyphomicrobiaceae_uncultured	0.878807	3.16e-06	0.003756	102	10
		Citrobacter	0.772962	0.000235459	0.00203882	84	1											Rhizobiales_uncultured	0.71627	8.27e-05	9e-06	59	4			Kaistia	0.851221	1.33e-05	0.001517	95	10
		Cohnella	0.924506	9.39e-08	0.00394958	87	1											Solirubrobacterales_unclassified	-0.702291	0.000130412	0.000709	59	2			Lachnospiraceae_uncultured	0.778861	0.000236529	6.8e-05	72	10
		Flavisolibacter	0.711662	9.63e-05	8.2002e-05	19	1											Xanthomonadales_uncultured	-0.701883	0.000132108	0.022996	56	2			Legionella	-0.865696	6.45e-06	0.000597	53	10
		Gaiellales_uncultured	-0.707828	0.000109197	0.0106872	81	0										Myxococcales_unclassified	Acidimicrobiaceae_uncultured	0.724581	0.000931703	3e-05	30	1			Lysobacter	0.839158	2.33e-05	0.003295	76	10
		Legionella	-0.709193	0.000104458	0.000513355	89	8											Acidimicrobiales_uncultured	0.726614	0.000879294	0.001687	101	2			Mesorhizobium	0.778386	0.000240277	0.000633	83	10
		Planctomycetaceae_uncultured	-0.705347	0.000118297	0.00695894	114	0											Acidobacteriaceae_(Subgroup_1)_unclassified	0.776685	0.00020053	0.019611	79	1			Microbacterium	0.799425	0.000115528	0.000148	89	10
		Taibaiella	0.706576	0.000113709	0.000365077	45	1											Acidobacteriaceae_(Subgroup_1)_uncultured	0.76806	0.00026437	0.040433	96	2			Microbispora	0.807844	8.45e-05	0.002436	88	10
		Thermosporothrix	-0.704752	0.000120576	0.000368447	107	0											Acidothermus	0.7381	0.000637671	0.007145	89	2			Microvirga	0.868241	5.66e-06	0.000936	102	10
		Xanthomonadales_uncultured	-0.706511	0.000113949	0.0249028	105	8											Actinoallomurus	0.729383	0.000815298	0.000276	61	1			Moraxellaceae_uncultured	0.779106	0.000234663	0.000629	95	10
		Acidimicrobiales_uncultured	-0.704183	0.000122791	0.00154343	107	0											Actinospica	0.860237	6.53e-06	0.000469	93	1			Nannocystis	0.747808	0.000614915	0.000277	90	13
		Acidobacteriaceae_(Subgroup_1)_uncultured	-0.717927	7.82e-05	0.0427107	109	8											Aquicella	0.813177	5.62e-05	0.003346	107	1			Nevskia	-0.788278	0.00017112	0.000345	32	10
		Aquicella	-0.700516	0.000137934	0.00335197	108	8											Bradyrhizobium	0.869477	3.76e-06	0.005781	98	1			Niastella	0.847054	1.62e-05	0.000514	97	10
		Corallococcus	0.710226	0.00010099	0.000499875	97	1											Bryobacter	0.878367	2.12e-06	0.012345	99	1			Nitrospira	-0.748523	0.000603022	0.000277	31	0
		Coxiellaceae_uncultured	-0.718875	7.57e-05	0.00022017	100	8											Candidatus_Koribacter	0.776854	0.000199506	0.005814	75	1			Ochrobactrum	0.8048	9.49e-05	0.0017	96	10
		Devosia	0.853931	1.09e-05	0.00268922	97	1											Candidatus_Solibacter	0.879203	2.02e-06	0.003893	88	1			Oxalophagus	0.778054	0.000243176	7.8e-05	77	10
		Dyadobacter	0.827023	3.51e-05	0.00170744	81	1											Chthonomonas	0.831924	2.58e-05	0.000484	92	1			Paenibacillus	0.838906	2.35e-05	0.002945	80	10
		Dyella	0.771498	0.000246634	0.013363	83	1											Defluviicoccus	0.780434	0.000178938	3.7e-05	5	1			Patulibacter	0.887561	1.84e-06	0.000449	88	10
		Edaphobacter	-0.743395	0.000565061	0.00871356	110	8											Edaphobacter	0.789849	0.000131546	0.010069	93	1			Pedobacter	0.864813	6.75e-06	0.003641	102	10
		Enterobacteriaceae_unclassified	0.760585	0.00034294	0.00186358	83	1											Gaiella	0.770131	0.00024757	0.000811	98	1			Pigmentiphaga	0.806716	8.81e-05	0.000586	93	10
		Filimonas	0.863449	6.77e-06	0.00156253	95	1											Gammaproteobacteria_unclassified	0.799268	9.48e-05	0.000405	39	1			Planctomycetaceae_uncultured	-0.758627	0.000447698	0.007034	92	0
		Flavihumibacter	0.862987	6.97e-06	0.000532451	91	1											Gemmatimonadaceae_uncultured	0.735243	0.000691751	0.001581	96	1			Proteobacteria_unclassified	-0.833885	2.94e-05	0.003458	90	0
		Flavitalea	0.822195	4.28e-05	0.00017973	91	1											Geobacter	0.727753	0.000852233	2.2e-05	7	1			Pseudolabrys	-0.838505	2.4e-05	0.007272	97	0
		Flavobacterium	0.815394	5.58e-05	0.0127069	83	1											Granulicella	0.812092	5.86e-05	0.009249	99	1			Pseudoxanthomonas	0.766893	0.00034862	0.013431	86	10
		Fontibacillus	0.777511	0.000204492	0.000360584	67	1											Jatrophihabitans	0.743447	0.000549817	0.000348	62	1			Rhizobiales_unclassified	-0.819477	5.34e-05	0.003388	95	0
		Gaiella	-0.733934	0.000725414	0.000604344	90	0											Kaistia	-0.836365	2.11e-05	0.001803	95	1			Rhizobium	0.817294	5.84e-05	0.00613	98	0
		Gemmatimonadaceae_uncultured	-0.749593	0.000472833	0.00146593	107	0											Ktedonobacter	0.843737	1.52e-05	0.000759	33	1			Rhizomicrobium	-0.790491	0.000158191	0.013815	75	0
		Granulicella	-0.753495	0.000422868	0.00881129	105	8											Ktedonobacteraceae_unclassified	0.84938	1.15e-05	6.3e-05	51	1			Roseococcus	0.779918	0.000228375	0.000174	108	13
		Herminiimonas	0.746811	0.000512289	0.000208937	41	1											Ktedonobacteraceae_uncultured	0.852825	9.6e-06	0.000115	85	1			Roseomonas	0.897201	9.31e-07	0.000102	107	10
		Holosporaceae_uncultured	-0.747685	0.000499782	0.000155018	74	1											Ktedonobacterales_unclassified	0.855976	8.24e-06	0.000135	56	1			Shinella	0.849164	1.46e-05	0.001904	104	10
		Hyphomicrobiaceae_uncultured	0.820969	4.49e-05	0.00356203	99	1											Legionella	0.855011	8.6e-06	0.000536	80	1			Solitalea	0.781878	0.000213472	0.000127	92	3
		Kaistia	0.823542	4.07e-05	0.00268472	109	8											Methylobacteriaceae_uncultured	0.799245	9.49e-05	5.7e-05	29	1			Sorangium	-0.778875	0.000236447	0.001394	43	0
		Lysobacter	0.809887	6.9e-05	0.00768797	92	1											Microlunatus	0.729381	0.000815298	4.9e-05	21	1			Sphingobacterium	0.83791	2.46e-05	0.004589	90	10
		Mesorhizobium	0.813496	5.97e-05	0.000682976	83	1											Mycobacterium	0.860464	6.45e-06	0.000671	96	1			Sphingomonadaceae_unclassified	0.761028	0.000417427	0.000551	83	10
		Microbacterium	0.737551	0.000661761	0.000290939	62	1											Nitrolancea	0.7069	0.000112525	4.8e-05	11	1			Stenotrophomonas	0.815058	6.39e-05	0.02411	88	10
		Microbispora	0.764539	0.000303994	0.00357888	94	1											Phycisphaera	0.703748	0.000124504	4.5e-05	7	1			Steroidobacter	0.86108	8.17e-06	0.006896	104	10
		Microvirga	0.853409	1.11e-05	0.00142436	87	1											Pigmentiphaga	-0.716369	8.24e-05	0.000607	93	1			Telmatobacter	-0.76692	0.000348395	0.021716	79	10
		Moraxellaceae_uncultured	0.873355	4.02e-06	0.000578507	99	1											Sphingomonadaceae_unclassified	-0.711924	9.55e-05	0.000282	24	1			Thermomonas	0.77903	0.000235133	0.000845	34	13
		Niastella	0.878858	2.95e-06	0.000622317	100	1											Xanthobacteraceae_uncultured	0.700424	0.000138335	0.006064	102	2			Xanthobacteraceae_unclassified	-0.811577	7.35e-05	0.002286	71	0
		Nitrospira	-0.792261	0.000127123	0.000339241	82	0											Alcaligenaceae_unclassified	-0.711265	9.76e-05	0.007967	96	4			Acetobacteraceae_uncultured	-0.731286	0.00097724	0.002804	43	3
		Nordella	0.72581	0.000898616	7.86321e-05	46	1											Alkaliphilus	-0.701326	0.000134456	0.000117	43	1			Acidobacteriaceae_(Subgroup_1)_uncultured	-0.788916	0.000167078	0.052578	89	3
		Ochrobactrum	0.798042	0.00010532	0.00170856	101	1											Bacillaceae_unclassified	0.719991	7.29e-05	0.000639	96	2			Afipia	0.79628	0.000128916	0.000336	85	10
		Oxalophagus	0.82496	3.84e-05	0.000104468	70	1											Chitinophaga	-0.717761	7.86e-05	0.0112	94	4			Alcaligenaceae_unclassified	0.90643	4.93e-07	0.009732	97	10
		Paenibacillus	0.819153	4.83e-05	0.00355866	78	1											Gemmatimonas	0.712608	9.34e-05	0.001413	46	1			Alcaligenes	0.78691	0.000179956	0.000369	85	10
		Patulibacter	0.827142	3.49e-05	0.00062007	96	1											Nevskia	0.771801	0.000234982	0.000188	22	1			Alkaliphilus	0.797463	0.000124265	0.00032	55	13
		Pedobacter	0.735954	0.000690929	0.00300936	61	1											Nitrosomonadaceae_uncultured	0.832336	2.53e-05	0.000481	56	1			Altererythrobacter	0.796576	0.000127745	0.002138	82	10
		Pigmentiphaga	0.813639	5.96e-05	0.000990764	105	1											Nitrospira	0.86584	4.69e-06	0.00058	69	1			Aminobacter	0.8389	2.35e-05	0.000214	106	10
		Proteobacteria_unclassified	-0.7311	0.000782103	0.00290489	115	8											Pirellula	0.758865	0.000350899	0.000118	47	1			Aquicella	-0.823664	4.49e-05	0.003823	89	0
		Pseudolabrys	-0.788794	0.00014264	0.00634336	108	0											Planctomyces	0.735764	0.000682231	0.001685	69	2			Azospirillum	0.82202	4.81e-05	0.003577	97	13
		Pseudomonas	0.807679	7.5e-05	0.00497292	84	1											Planctomycetaceae_unclassified	0.796725	0.000103517	0.000159	57	1			Bacillus	0.751643	0.000552308	0.007822	71	10
		Pseudoxanthomonas	0.769255	0.000264658	0.013318	91	1											Planctomycetaceae_uncultured	0.766638	0.000276026	0.007675	105	2			Beggiatoa	0.823413	4.54e-05	0.000404	90	10
		Rhizobiales_unclassified	-0.773422	0.00023218	0.00324301	105	0											Proteobacteria_unclassified	0.77033	0.000246153	0.003452	89	1			Bosea	0.821417	4.95e-05	0.000983	95	10
		Rhizobium	0.818327	5e-05	0.00706341	97	1											Pseudolabrys	0.84564	1.37e-05	0.008318	100	1			Brevibacillus	0.8188	5.5e-05	0.001004	79	10
		Roseococcus	0.761111	0.00033732	0.000178607	117	5											Reyranella	0.842645	1.6e-05	0.000987	55	1			Brevundimonas	0.875075	3.91e-06	0.002997	98	10
		Sedimentibacter	0.723039	0.00096764	0.00017973	77	0											Rhizobiales_unclassified	0.88446	1.44e-06	0.00418	103	1			Camelimonas	0.779838	0.000228768	0.000167	99	10
		Shinella	0.787388	0.000149653	0.00236907	109	1											Rhizomicrobium	0.891531	8.98e-07	0.011791	101	1			Candidatus_Koribacter	-0.799657	0.000114401	0.008665	85	3
		Sphingobacterium	0.843133	1.78e-05	0.00518522	100	1											Rhodobium	0.913518	1.41e-07	0.001122	100	1			Castellaniella	0.871093	4.8e-06	0.000889	97	10
		Sphingobium	0.75566	0.000396182	0.000885172	86	1											Rhodomicrobium	0.766076	0.000280856	0.000111	63	1			Cellulosimicrobium	0.846575	1.66e-05	0.000372	105	10
		Stenotrophomonas	0.824367	3.94e-05	0.0494809	82	1											Rhodopila	0.745624	0.000516173	0.000245	60	1			Chitinophaga	0.84603	1.7e-05	0.019107	97	13
		Steroidobacter	0.861602	7.46e-06	0.00591763	96	1											Skermanella	0.790761	0.000127541	9.1e-05	41	1			Chthonomonas	-0.764604	0.000374136	0.00037	62	0
		Streptosporangium	0.737368	0.000664877	0.000133675	88	1											Sorangium	0.827972	3.08e-05	0.000511	86	1			Citrobacter	0.746008	0.000646094	0.001054	86	10
		Telmatobacter	-0.747347	0.000504366	0.0153411	102	8											Telmatobacter	0.835697	2.18e-05	0.014727	94	1			Cohnella	0.866652	6.14e-06	0.001691	89	10
		Thermomonas	0.746333	0.000519442	0.00246568	23	1											Thermosporothrix	0.870274	3.6e-06	0.000461	104	1			Coxiellaceae_uncultured	-0.738083	0.000808051	0.000193	54	0
		Xanthobacteraceae_uncultured	-0.735491	0.000699226	0.00567499	108	0											Thermosporotrichaceae_uncultured	0.819161	4.45e-05	0.000188	87	1			Crossiella	-0.74336	0.000697356	0.000188	51	0
	Myxococcales_unclassified	Acidobacteriaceae_(Subgroup_1)_uncultured	0.758681	0.000363676	0.0427107	109	8											Xanthobacteraceae_unclassified	0.793436	0.000116538	0.002095	97	1			Edaphobacter	-0.721088	7.02e-05	0.009689	58	3
		Aquicella	0.724622	0.000927344	0.00335197	108	8											Zavarzinella	0.761191	0.000326906	9.7e-05	56	1			Gammaproteobacteria_unclassified	-0.701401	0.000134135	0.001106	34	0
		Bryobacter	0.72264	0.000976254	0.0127485	72	8										Bacteriovoracaceae_unclassified									Herminiimonas	0.71684	8.11e-05	0.000205	87	13
		Camelimonas	-0.741598	0.000592786	0.000171867	99	1										Byssovorax	Rhodopseudomonas	-0.747575	0.000487331	4.6e-05	1	15			Microbacteriaceae_unclassified	0.700605	0.000137547	0.000842	71	10
		Candidatus_Koribacter	0.757021	0.000380895	0.00644558	67	8										Sandaracinus	Pedosphaera	0.797724	0.000100088	2e-06	1	18			Niabella	0.711729	9.61e-05	0.000773	62	13
		Candidatus_Solibacter	0.820448	4.59e-05	0.00287232	96	0										Streptomyces	Corallococcus	0.721556	6.91e-05	0.000291	40	4			Nubsella	0.721286	6.97e-05	7.8e-05	70	13
		Corallococcus	-0.800969	9.49e-05	0.000499875	97	1											Sphingobacterium	0.718265	7.73e-05	0.003573	112	4			Pseudomonas	0.714661	8.72e-05	0.003628	81	10
		Edaphobacter	0.777386	0.00020532	0.00871356	110	8											Xanthomonadales_uncultured	-0.726403	0.00088421	0.022996	56	2			Rummeliibacillus	0.709648	0.000102918	0.000109	34	10
		Enterobacteriaceae_unclassified	-0.741066	0.000600687	0.00186358	83	1											Brevibacillus	0.727969	0.000847769	0.000751	54	4			Sphingobium	0.703184	0.000126762	0.001852	99	13
		Gammaproteobacteria_unclassified	0.792507	0.00012622	0.000726785	45	8											Holosporaceae_uncultured	-0.78437	0.000157275	0.000147	44	2			Streptosporangium	0.709825	0.000102325	7.4e-05	68	10
		Granulicella	0.782404	0.000174403	0.00881129	105	8										Bdellovibrio									Thermosporothrix	-0.717784	7.85e-05	0.000617	72	10
		Inquilinus	0.752021	0.00044071	0.000165127	72	8										lysobacter	Acetobacteraceae_unclassified	-0.795072	0.000109954	0.005322	61	2			Xanthobacteraceae_uncultured	-0.702319	0.000130296	0.005394	53	0
		Kaistia	-0.810654	6.7e-05	0.00268472	109	8											Acidimicrobiales_uncultured	-0.796842	0.000103127	0.001687	101	2		Myxococcales_unclassified	Betaproteobacteria_unclassified	0.734412	0.000895426	4.2e-05	2	5
		Legionella	0.875245	3.61e-06	0.000513355	89	8											Acidobacteriaceae_(Subgroup_1)_uncultured	-0.775148	0.000210974	0.040433	96	2			Rummeliibacillus	-0.709792	0.000102437	0.000109	34	10
		Lysobacter	-0.723437	0.000957361	0.00768797	92	1											Acidobacterium	-0.728816	0.000827238	0.010313	46	2			Inquilinus	0.712171	9.47e-05	0.000242	58	0
		Microbispora	-0.788852	0.000142386	0.00357888	94	1											Acidocella	-0.784028	0.000159177	0.002771	48	2		Bacteriovoracaceae_unclassified
		Microvirga	-0.736642	0.000677841	0.00142436	87	1											Acidothermus	-0.820689	4.17e-05	0.007145	89	2		Byssovorax	Propionibacterium	0.700477	0.000138101	8e-06	1	8
		Phycisphaera	0.706902	0.00011252	3.14528e-05	4	0											Actinospica	-0.78264	0.000166513	0.000469	93	1		Sandaracinus	Altererythrobacter	0.709562	0.000103207	0.002138	82	10
		Pseudomonas	-0.705001	0.000119617	0.00497292	84	1											Afipia	0.728767	0.000828052	0.00043	8	4			Bacillus	0.725971	5.93e-05	0.007822	71	10
		Sphingobacterium	-0.708085	0.000108291	0.00518522	100	1											Alcaligenaceae_unclassified	0.757242	0.00036807	0.007967	96	4			Bosea	0.700584	0.000137639	0.000983	95	10
		Acidobacteriaceae_(Subgroup_1)_unclassified	0.711235	9.77e-05	0.0184842	50	8											Alcaligenes	0.776651	0.000200792	0.000565	119	4			Cohnella	0.724701	6.2e-05	0.001691	89	10
		Alcaligenaceae_unclassified	-0.715986	8.34e-05	0.0137348	100	1											Aminobacter	0.76332	0.000306178	9.4e-05	96	4			Flavihumibacter	0.725011	6.13e-05	0.000364	83	10
		Betaproteobacteria_unclassified	0.70927	0.000104197	4.71792e-05	2	8											Aquicella	-0.737357	0.000650051	0.003346	107	1			Flavobacterium	0.709537	0.000103292	0.007745	91	10
		Brevibacillus	-0.711177	9.79e-05	0.00117948	82	1											Azospirillum	0.752981	0.000417354	0.003648	75	4			Kaistia	0.720668	7.12e-05	0.001517	95	10
		Hyphomicrobiaceae_uncultured	-0.715761	8.41e-05	0.00356203	99	1											Bacillaceae_unclassified	-0.779046	0.000186916	0.000639	96	2			Moraxellaceae_uncultured	0.71357	9.05e-05	0.000629	95	10
		Nitrosomonadaceae_uncultured	0.781473	0.000179623	0.000357214	9	8											Beijerinckiaceae_uncultured	-0.743095	0.000555438	0.000269	59	2			Ochrobactrum	0.701347	0.000134364	0.0017	96	10
		Nitrospira	0.782164	0.000175691	0.000339241	82	0											Bosea	0.785384	0.000152341	0.000571	105	4			Pedobacter	0.725827	5.96e-05	0.003641	102	10
		Ochrobactrum	-0.731887	0.000766689	0.00170856	101	1											Bradyrhizobium	-0.764878	0.000291872	0.005781	98	1			Pigmentiphaga	0.713673	9.01e-05	0.000586	93	10
		Patulibacter	-0.779527	0.000191235	0.00062007	96	1											Brevundimonas	0.793118	0.000117934	0.002631	106	4			Sphingomonadaceae_unclassified	0.730994	0.000983674	0.000551	83	10
		Piscinibacter	0.759093	0.000358977	0.000205567	6	8											Camelimonas	0.843043	1.57e-05	8.1e-05	113	4			Streptosporangium	0.774928	0.000268576	7.4e-05	68	10
		Proteobacteria_unclassified	0.758681	0.000363676	0.00290489	115	8											Caulobacteraceae_unclassified	-0.733721	0.000722392	0.001868	60	2			Aminobacter	0.74656	0.000636659	0.000214	106	10
		Pseudolabrys	0.77071	0.000253081	0.00634336	108	0											Cellulosimicrobium	0.802967	8.21e-05	0.000488	89	4			Azospirillum	0.74127	0.000739436	0.003577	97	13
		Rhizobiales_unclassified	0.72736	0.000863365	0.00324301	105	0											Chitinophaga	0.757351	0.000367215	0.0112	94	4			Beggiatoa	0.757278	0.000466306	0.000404	90	10
		Rhizomicrobium	0.820726	4.54e-05	0.0106827	82	8											Chloroflexi_unclassified	-0.796138	0.000106034	0.000265	55	2			Brevundimonas	0.732491	0.000944213	0.002997	98	10
		Rudaea	0.754056	0.000415982	0.000147154	7	8											Chryseobacterium	0.800727	8.94e-05	0.000371	4	4			Castellaniella	0.754336	0.00050975	0.000889	97	10
		Skermanella	0.775364	0.000218576	0.000107838	16	8											Chthonomonas	-0.752739	0.000420318	0.000484	92	1			Rhodopseudomonas	0.783864	0.000198804	3.8e-05	66	10
		Sorangium	0.757515	0.000375757	0.00084698	79	8											Clostridium_sensu_stricto_12	-0.759732	0.000341881	0.000128	53	2			Roseomonas	0.815566	6.26e-05	0.000102	107	10
		Streptosporangium	-0.724972	0.000918636	0.000133675	88	1											Corallococcus	0.732409	0.000749416	0.000291	40	4			Shinella	0.704899	0.000120009	0.001904	104	10
		Telmatobacter	0.781948	0.000177021	0.0153411	102	8											Coxiellaceae_uncultured	-0.751125	0.00043877	0.000204	50	2			Steroidobacter	0.719683	7.37e-05	0.006896	104	10
		Thermosporothrix	0.780788	0.000183684	0.000368447	107	0											Crossiella	-0.753949	0.000404963	0.000164	36	2		Streptomyces	Massilia	0.772818	0.000287469	0.002949	20	10
	Bacteriovoracacea_unclassified	Bacteroidetes_unclassified	0.758305	0.000367521	0.00102334	5	5											Devosia	0.774155	0.000217823	0.00128	78	1			Microbispora	0.75924	0.000440454	0.002436	88	10
		Cellulosilyticum	0.791715	0.000129415	8.98651e-06	6	5											Filimonas	0.819028	4.48e-05	0.000523	98	4			Micromonosporaceae_unclassified	0.745077	0.000663938	0.00021	2	16
		Clostridiaceae_4_uncultured	0.791715	0.000129415	1.46031e-05	6	5											Flavihumibacter	0.758799	0.000351652	0.000359	104	4			Oxalophagus	0.741084	0.000743628	7.8e-05	77	10
		Larkinella	0.798024	0.00010532	3.14528e-05	7	5											Flavitalea	0.791439	0.000124407	3.4e-05	110	4			Paenibacillus	0.73682	0.000838472	0.002945	80	10
		Ruminococcaceae_uncultured	0.791715	0.000129415	2.35896e-05	6	5											Gaiella	-0.746575	0.000501635	0.000811	98	1			Fontibacillus	0.715019	8.62e-05	0.000392	61	10
	Byssovorax																	Gaiellales_uncultured	-0.735299	0.000690864	0.01251	97	2			Micromonospora	0.712393	9.4e-05	0.000284	31	10
	Sandaracinus	Hyphomicrobiaceae_uncultured	0.743828	0.000557984	0.00356203	99	1											Halomonas	-0.766468	0.000277344	0.001057	59	2		Bdellovibrio	Flectobacillus	0.739288	0.000783076	7e-06	2	13
		Roseomonas	0.844161	1.7e-05	9.54818e-05	22	1											Holosporaceae_uncultured	-0.76788	0.000265724	0.000147	44	2			Siphonobacter	0.736073	0.000856104	9.3e-05	4	13
		Lysobacter	0.71976	7.35e-05	0.00768797	92	1											Hyphomicrobiaceae_uncultured	0.790073	0.000130492	0.001422	107	4			Spirosoma	0.736073	0.000856104	6e-06	4	13
		Solitalea	0.765857	0.000292873	0.000138168	14	1											Isosphaera	-0.729458	0.000813494	0.000525	16	2		lysobacter	Acetobacteraceae_uncultured	-0.713593	9.04e-05	0.002804	43	3
		Steroidobacter	0.755289	0.00040053	0.00591763	96	1											Jatrophihabitans	-0.740555	0.000596151	0.000348	62	1			Corallococcus	0.702843	0.000128146	0.000352	20	10
		Actinopolymorpha	0.727411	0.000862497	5.05492e-05	6	1											Kaistia	0.741249	0.000586096	0.001803	95	1			Lachnospiraceae_uncultured	0.707651	0.000109828	6.8e-05	72	10
	Streptomyces	Caulobacteraceae_unclassified	-0.722742	0.000974131	0.00415514	49	8											Lachnospiraceae_uncultured	0.722594	0.000982548	3.6e-05	64	4			Mesorhizobium	0.808998	8.1e-05	0.000633	83	10
		Fontibacillus	0.773987	0.000228289	0.000360584	67	1											Phenylobacterium	0.712045	9.51e-05	0.002784	13	4			Microbacterium	0.880297	2.87e-06	0.000148	89	10
		Holosporaceae_uncultured	-0.762709	0.000321245	0.000155018	74	1											Pseudomonas	0.702213	0.000130734	0.003352	43	4			Microbispora	0.878107	3.32e-06	0.002436	88	10
		Microbispora	0.791286	0.000131365	0.00357888	94	1											Rhizobiales_unclassified	-0.70699	0.0001122	0.00418	103	1			Microvirga	0.928788	7.25e-08	0.000936	102	10
		Micromonospora	0.820644	4.55e-05	0.000445956	47	1											Rhodobium	-0.701296	0.000134582	0.001122	100	1			Nevskia	-0.800439	0.000110895	0.000345	32	10
		Micromonosporaceae_unclassified	0.759765	0.000351847	0.000224663	1	1											Sorangium	-0.71093	9.87e-05	0.000511	86	1			Niastella	0.758952	0.00044387	0.000514	97	10
		Sphingobacterium	0.724217	0.000937469	0.00518522	100	1											Thermosporotrichaceae_uncultured	-0.701113	0.000135361	0.000188	87	1			Ochrobactrum	0.860293	8.46e-06	0.0017	96	10
		Brevibacillus	0.711547	9.67e-05	0.00117948	82	1											Actinobacteria_unclassified	-0.716507	8.2e-05	5.6e-05	53	2			Oxalophagus	0.829401	3.53e-05	7.8e-05	77	10
		Flavisolibacter	0.712145	9.48e-05	8.2002e-05	19	1											Brevibacillus	0.712804	9.28e-05	0.000751	54	4			Paenibacillus	0.9118	3.13e-07	0.002945	80	10
		Ochrobactrum	0.702881	0.000127993	0.00170856	101	1											Candidatus_Koribacter	-0.71648	8.21e-05	0.005814	75	1			Patulibacter	0.859675	8.7e-06	0.000449	88	10
		Patulibacter	0.701238	0.000134831	0.00062007	96	1											Comamonas	0.700708	0.000137103	0.003381	18	2			Pedobacter	0.831927	3.21e-05	0.003641	102	10
		Streptosporangium	0.755558	0.000397267	0.000133675	88	1											Cupriavidus	0.7095	0.000103417	0.002112	50	4			Phyllobacteriaceae_unclassified	0.751121	0.00056072	0.000156	31	10
	Bdellovibrio	Flectobacillus	1	0	2.24662e-06	6	7											Fontibacillus	0.704511	0.000121509	0.000139	43	4			Pigmentiphaga	0.829283	3.54e-05	0.000586	93	10
		OM27_clade	1	0	2.24662e-06	6	7											Gemmatimonadaceae_uncultured	-0.709517	0.00010336	0.001581	96	1			Planctomycetaceae_uncultured	-0.792657	0.000146579	0.007034	92	0
		Parvibaculum	0.722315	0.000981855	3.36995e-06	7	7											Inquilinus	-0.704651	0.000120964	0.000132	46	2			Proteobacteria_unclassified	-0.744033	0.000683302	0.003458	90	0
		Saprospiraceae_unclassified	0.722315	0.000981855	0.00162207	7	7											Legionella	-0.715204	8.57e-05	0.000536	80	1			Pseudolabrys	-0.807525	8.54e-05	0.007272	97	0
		Siphonobacter	1	0	5.61658e-05	6	7											Methylobacillus	0.825632	3.38e-05	0.000278	39	4			Pseudomonas	0.857156	9.8e-06	0.003628	81	10
		Spirosoma	1	0	4.49327e-06	6	7											Microvirga	0.752619	0.000421547	0.00085	92	4			Pseudoxanthomonas	0.803296	0.000100473	0.013431	86	10
	Lysobacter	Acetobacteraceae_uncultured	-0.757449	0.000376485	0.00245332	97	8											Moraxellaceae_uncultured	0.868182	4.07e-06	0.000304	61	4			Rhizobium	0.819087	5.43e-05	0.00613	98	0
		Acidobacteriaceae_(Subgroup_1)_uncultured	-0.77998	0.000188692	0.0427107	109	8											Mycobacterium	-0.730401	0.000792485	0.000671	96	1			Rhizomicrobium	-0.838191	2.43e-05	0.013815	75	0
		Acidocella	-0.744938	0.000540333	0.00236121	95	0											Nannocystis	0.745473	0.000518687	8.5e-05	19	4			Roseomonas	0.842485	2.02e-05	0.000102	107	10
		Actinobacteria_unclassified	-0.778617	0.000197077	4.04394e-05	64	0											Niastella	0.730072	0.000800761	0.000233	73	4			Shinella	0.898187	8.7e-07	0.001904	104	10
		Afipia	0.806484	7.82e-05	0.000612207	52	1											Ochrobactrum	0.740626	0.000595062	0.000714	103	4			Solitalea	0.887491	1.85e-06	0.000127	92	3
		Alcaligenaceae_unclassified	0.840943	1.95e-05	0.0137348	100	1											Planctomyces	-0.727393	0.000860841	0.001685	69	2			Sphingobacterium	0.872871	4.41e-06	0.004589	90	10
		Alcaligenes	0.842318	1.84e-05	0.000739141	103	1											Planctomycetaceae_uncultured	-0.760133	0.000338001	0.007675	105	2			Stenotrophomonas	0.867124	6.01e-06	0.02411	88	10
		Aminobacter	0.859907	8.13e-06	0.000235896	102	1											Pseudoxanthomonas	0.90406	3.25e-07	0.006283	94	2			Steroidobacter	0.851601	1.3e-05	0.006896	104	10
		Aquicella	-0.768717	0.000269187	0.00335197	108	8											Rhizobiales_uncultured	0.762705	0.000312224	9e-06	59	4			Telmatobacter	-0.871179	4.79e-06	0.021716	79	10
		Azospirillum	0.818269	5e-05	0.00527621	113	1											Rhizobium	0.729137	0.000820738	0.003138	60	4			Thermosporothrix	-0.742891	0.000706429	0.000617	72	10
		Beggiatoa	0.838598	2.15e-05	0.000530205	92	1											Roseococcus	0.826501	3.28e-05	8.8e-05	120	4			Xanthobacteraceae_unclassified	-0.781614	0.000215382	0.002286	71	0
		Bosea	0.857437	9.09e-06	0.0012143	89	1											Sedimentibacter	0.832719	2.49e-05	0.000155	116	4			Xanthomonadales_uncultured	-0.744336	0.000677196	0.02503	69	0
		Brevibacillus	0.854433	1.06e-05	0.00117948	82	1											Shinella	0.763186	0.000307318	0.001275	106	4			Acidisoma	-0.767379	0.000343203	0.000456	45	0
		Brevundimonas	0.840878	1.95e-05	0.00461121	101	1											Singulisphaera	-0.79697	0.000102603	0.001695	69	2			Acidobacteriaceae_(Subgroup_1)_uncultured	-0.843485	1.92e-05	0.052578	89	3
		Camelimonas	0.881572	2.51e-06	0.000171867	99	1											Solirubrobacterales_unclassified	-0.806262	7.22e-05	0.000709	59	2			Afipia	0.802071	0.000104659	0.000336	85	10
		Candidatus_Solibacter	-0.750425	0.000461307	0.00287232	96	0											Sphingobacterium	0.826267	3.31e-05	0.003573	112	4			Alcaligenaceae_unclassified	0.906343	4.93e-07	0.009732	97	10
		Castellaniella	0.86577	5.92e-06	0.00109074	99	1											Sphingobium	0.767652	0.00026747	0.000204	65	4			Alcaligenes	0.868017	5.73e-06	0.000369	85	10
		Cellulosimicrobium	0.842308	1.84e-05	0.000691962	106	1											Stenotrophomonas	0.762056	0.000317842	0.039532	39	4			Aminobacter	0.838341	2.41e-05	0.000214	106	10
		Chitinophaga	0.731444	0.000776121	0.0242838	107	1											Steroidobacter	0.849746	1.13e-05	0.001663	112	4			Aquicella	-0.834938	2.81e-05	0.003823	89	0
		Chloroflexi_unclassified	-0.815334	5.59e-05	0.000331378	101	8											Thermosporothrix	-0.722165	0.000987146	0.000461	104	1			Beggiatoa	0.799087	0.000117244	0.000404	90	10
		Chthonomonas	-0.72232	0.000981855	0.000344858	107	0											Xanthobacteraceae_unclassified	-0.801637	8.64e-05	0.002095	97	1			Bosea	0.831361	3.29e-05	0.000983	95	10
		Citrobacter	0.884255	2.14e-06	0.00203882	84	1											Xanthobacteraceae_uncultured	-0.777994	0.000192414	0.006064	102	2			Brevibacillus	0.82993	3.47e-05	0.001004	79	10
		Cohnella	0.839047	2.11e-05	0.00394958	87	1											Xanthomonadales_uncultured	-0.79697	0.000102603	0.022996	56	2			Brevundimonas	0.82001	5.23e-05	0.002997	98	10
		Corallococcus	0.798968	0.00010215	0.000499875	97	1										Microvirga	Actinobacteria_unclassified	-0.702219	0.00013071	5.6e-05	53	2			Camelimonas	0.794834	0.00013529	0.000167	99	10
		Coxiellaceae_uncultured	-0.785181	0.00015999	0.00022017	100	8											Aliihoeflea	-0.716274	8.26e-05	4.5e-05	51	1			Candidatus_Koribacter	-0.8512	1.33e-05	0.008665	85	3
		Cupriavidus	0.809887	6.9e-05	0.00381029	83	1											Chthoniobacter	0.703179	0.000126784	2.8e-05	25	4			Castellaniella	0.795878	0.000130596	0.000889	97	10
		Devosia	0.74136	0.00059677	0.00268922	97	1											Microbacterium	0.716355	8.24e-05	0.000214	38	1			Cellulosimicrobium	0.88922	1.63e-06	0.000372	105	10
		Dyadobacter	0.731546	0.000774006	0.00170744	81	1											Moraxellaceae_uncultured	0.788794	0.000136312	0.000304	61	4			Chitinophaga	0.751185	0.000559777	0.019107	97	13
		Edaphobacter	-0.759863	0.00035087	0.00871356	110	8											Mycobacterium	-0.780289	0.000179744	0.000671	96	1			Chloroflexi_unclassified	-0.756271	0.000480959	0.000339	62	0
		Enterobacteriaceae_unclassified	0.839597	2.07e-05	0.00186358	83	1											Niastella	0.8573	7.65e-06	0.000233	73	4			Chthonomonas	-0.744958	0.000666443	0.00037	62	0
		Filimonas	0.867308	5.48e-06	0.00156253	95	1											Nitrospira	-0.722678	0.00098076	0.00058	69	1			Citrobacter	0.790749	0.000156849	0.001054	86	10
		Flavihumibacter	0.824038	3.99e-05	0.000532451	91	1											Nonomuraea	0.734439	0.00070775	4.4e-05	40	4			Cohnella	0.831148	3.31e-05	0.001691	89	10
		Flavisolibacter	0.730612	0.000792974	8.2002e-05	19	1											Ochrobactrum	0.876211	2.44e-06	0.000714	103	4			Coxiellaceae_uncultured	-0.785423	0.00018911	0.000193	54	0
		Flavitalea	0.821352	4.42e-05	0.00017973	91	1											Pigmentiphaga	0.766497	0.000277194	0.000607	93	1			Cupriavidus	0.839158	2.33e-05	0.002699	91	10
		Flavobacterium	0.78546	0.0001584	0.0127069	83	1											Planctomycetaceae_uncultured	-0.794708	0.000111339	0.007675	105	2			Dyadobacter	0.74007	0.00076665	0.002902	106	10
		Fontibacillus	0.764424	0.000305044	0.000360584	67	1											Proteobacteria_unclassified	-0.741932	0.000574875	0.003452	89	1			Edaphobacter	-0.788475	0.000170004	0.009689	58	3
		Gemmata	-0.795877	0.000112967	0.000149401	64	8											Pseudolabrys	-0.769544	0.000252056	0.008318	100	1			Enterobacteriaceae_unclassified	0.837178	2.54e-05	0.000964	82	10
		Gemmatimonadaceae_uncultured	-0.745719	0.000528744	0.00146593	107	0											Pseudomonas	0.754746	0.000396123	0.003352	43	4			Filimonas	0.921797	1.38e-07	0.001404	105	10
		Granulicella	-0.772665	0.000237824	0.00881129	105	8											Pseudonocardia	-0.735072	0.000695054	0.00019	54	1			Flavihumibacter	0.845228	1.77e-05	0.000364	83	10
		Holosporaceae_uncultured	-0.734332	0.000719201	0.000155018	74	1											Pseudoxanthomonas	0.848533	1.2e-05	0.006283	94	2			Flavitalea	0.741679	0.000731173	0.000248	110	13
		Hyphomicrobiaceae_uncultured	0.898077	8.75e-07	0.00356203	99	1											Rhizobiales_unclassified	-0.819871	4.32e-05	0.00418	103	1			Flavobacteriaceae_unclassified	0.853489	1.18e-05	0.002581	97	10
		Kaistia	0.845624	1.59e-05	0.00268472	109	8											Rhizobiales_uncultured	0.723348	0.000963842	9e-06	59	4			Flavobacterium	0.837171	2.54e-05	0.007745	91	10
		Legionella	-0.819454	4.76e-05	0.000513355	89	8											Rhizobium	0.84078	1.73e-05	0.003138	60	4			Fontibacillus	0.776849	0.000252387	0.000392	61	10
		Microbacterium	0.716413	8.23e-05	0.000290939	62	1											Rhizomicrobium	-0.79728	0.000101556	0.011791	101	1			Gammaproteobacteria_unclassified	-0.745449	0.000656235	0.001106	34	0
		Pedobacter	0.704712	0.000120729	0.00300936	61	1											Rhodobium	-0.773662	0.00022112	0.001122	100	1			Granulicella	-0.770987	0.000305045	0.011323	51	3
		Phyllobacteriaceae_unclassified	0.703365	0.000126036	0.000152771	19	1											Roseococcus	0.806622	7.12e-05	8.8e-05	120	4			Hyphomicrobiaceae_uncultured	0.87711	3.49e-06	0.003756	102	10
		Sandaracinus	0.71976	7.35e-05	1.46031e-05	5	1											Sedimentibacter	0.789266	0.000134294	0.000155	116	4			Hyphomicrobium	0.734318	0.000896934	0.000425	25	10
		Xanthobacteraceae_uncultured	-0.7114	9.72e-05	0.00567499	108	0											Shinella	0.854047	9.04e-06	0.001275	106	4			Kaistia	0.874486	4.06e-06	0.001517	95	10
		Acidobacteriaceae_(Subgroup_1)_unclassified	-0.710486	0.000100135	0.0184842	50	8											Singulisphaera	-0.72821	0.000841719	0.001695	69	2			Legionella	-0.841295	2.13e-05	0.000597	53	10
		Altererythrobacter	0.705676	0.000117052	0.00151198	75	1											Solirubrobacterales_unclassified	-0.806284	7.22e-05	0.000709	59	2			Moraxellaceae_uncultured	0.705684	0.000117023	0.000629	95	10
		Candidatus_Koribacter	-0.714756	8.7e-05	0.00644558	67	8											Sphingobacterium	0.905898	2.78e-07	0.003573	112	4			Rhizobiales_unclassified	-0.727303	5.66e-05	0.003388	95	0
		Chthoniobacter	0.721174	7e-05	4.83026e-05	70	1											Sphingobium	0.769392	0.000253256	0.000204	65	4			Rummeliibacillus	0.71552	8.48e-05	0.000109	34	10
		Dyella	0.710486	0.000100135	0.013363	83	1											Stenotrophomonas	0.841477	1.68e-05	0.039532	39	4			Sorangium	-0.718937	7.55e-05	0.001394	43	0
		Inquilinus	-0.701505	0.000133698	0.000165127	72	8											Steroidobacter	0.872993	3.07e-06	0.001663	112	4			Sphingobium	0.706491	0.00011402	0.001852	99	13
		Ktedonobacteraceae_uncultured	-0.705752	0.000116766	7.30155e-05	35	0											Telmatobacter	-0.754282	0.000400987	0.014727	94	1			Sphingomonadaceae_unclassified	0.702631	0.000129011	0.000551	83	10
		Mesorhizobium	0.786951	0.00015128	0.000682976	83	1											Thermosporothrix	-0.827211	3.18e-05	0.000461	104	1		Microvirga	Acidimicrobiales_uncultured	-0.739355	0.000781703	0.001487	58	0
		Microbispora	0.866338	5.77e-06	0.00357888	94	1											Thermosporotrichaceae_uncultured	-0.808844	6.57e-05	0.000188	87	1			Acidisoma	-0.753633	0.000520908	0.000456	45	0
		Micromonospora	0.740174	0.000615489	0.000445956	47	1											Xanthobacteraceae_uncultured	-0.792248	0.000121336	0.006064	102	2			Acidobacteriaceae_(Subgroup_1)_uncultured	-0.828456	3.67e-05	0.052578	89	3
		Microvirga	0.857815	8.92e-06	0.00142436	87	1											Xanthomonadales_uncultured	-0.725008	0.000919386	0.022996	56	2			Afipia	0.886787	1.92e-06	0.000336	85	10
		Moraxellaceae_uncultured	0.884347	2.14e-06	0.000578507	99	1											Acetobacteraceae_uncultured	-0.770627	0.00024381	0.003377	63	4			Alcaligenaceae_unclassified	0.915932	2.28e-07	0.009732	97	10
		Myxococcales_unclassified	-0.723437	0.000957361	3.03295e-05	40	8											Acidimicrobiales_uncultured	-0.815931	5.06e-05	0.001687	101	2			Alcaligenes	0.851131	1.33e-05	0.000369	85	10
		Nannocystis	0.735065	0.000705993	0.000254993	24	1											Acidobacteriaceae_(Subgroup_1)_unclassified	-0.773494	0.000222294	0.019611	79	1			Altererythrobacter	0.753077	0.000529385	0.002138	82	10
		Niastella	0.858379	8.74e-06	0.000622317	100	1											Acidobacteriaceae_(Subgroup_1)_uncultured	-0.750623	0.000445046	0.040433	96	2			Aminobacter	0.922988	1.25e-07	0.000214	106	10
		Nitrospira	-0.76252	0.000322957	0.000339241	82	0											Acidothermus	-0.868179	4.07e-06	0.007145	89	2			Aquicella	-0.886955	1.9e-06	0.003823	89	0
		Nonomuraea	0.729081	0.000824658	7.41388e-05	42	1											Actinospica	-0.759683	0.000342323	0.000469	93	1			Azospirillum	0.786317	0.000183667	0.003577	97	13
		Ochrobactrum	0.865226	6.13e-06	0.00170856	101	1											Alcaligenaceae_unclassified	0.828143	3.06e-05	0.007967	96	4			Bacillus	0.779076	0.000234844	0.007822	71	10
		Oxalophagus	0.73182	0.000768164	0.000104468	70	1											Alcaligenes	0.830624	2.73e-05	0.000565	119	4			Beggiatoa	0.899977	7.77e-07	0.000404	90	10
		Paenibacillus	0.847653	1.44e-05	0.00355866	78	1											Aminobacter	0.819432	4.4e-05	9.4e-05	96	4			Bosea	0.917192	2.07e-07	0.000983	95	10
		Patulibacter	0.861003	7.68e-06	0.00062007	96	1											Aquicella	-0.762224	0.000316481	0.003346	107	1			Brevibacillus	0.875198	3.89e-06	0.001004	79	10
		Pigmentiphaga	0.755841	0.000393938	0.000990764	105	1											Azospirillum	0.880116	1.91e-06	0.003648	75	4			Brevundimonas	0.897193	9.31e-07	0.002997	98	10
		Planctomycetaceae_uncultured	-0.735334	0.000701888	0.00695894	114	0											Bacillaceae_unclassified	-0.765158	0.000289193	0.000639	96	2			Camelimonas	0.886539	1.94e-06	0.000167	99	10
		Proteobacteria_unclassified	-0.727859	0.000852817	0.00290489	115	8											Beggiatoa	0.808813	6.57e-05	0.000246	73	4			Candidatus_Koribacter	-0.799388	0.000115703	0.008665	85	3
		Pseudolabrys	-0.766888	0.000284022	0.00634336	108	0											Beijerinckiaceae_uncultured	-0.763992	0.000300529	0.000269	59	2			Candidatus_Solibacter	-0.749837	0.000580636	0.003448	26	0
		Pseudomonas	0.904534	5.58e-07	0.00497292	84	1											Bosea	0.907012	2.51e-07	0.000571	105	4			Castellaniella	0.877634	3.4e-06	0.000889	97	10
		Pseudoxanthomonas	0.900962	7.1e-07	0.013318	91	1											Bradyrhizobium	-0.756048	0.000381528	0.005781	98	1			Cellulosimicrobium	0.92756	8.03e-08	0.000372	105	10
		Rhizobiales_unclassified	-0.72756	0.000859277	0.00324301	105	0											Brevibacillus	0.81807	4.66e-05	0.000751	54	4			Chelatococcus	0.782089	0.000212158	3e-05	56	10
		Rhizobium	0.806248	7.89e-05	0.00706341	97	1											Brevundimonas	0.810499	6.2e-05	0.002631	106	4			Chitinophaga	0.827122	3.9e-05	0.019107	97	13
		Rhizomicrobium	-0.752548	0.000433794	0.0106827	82	8											Bryobacter	-0.796365	0.000105011	0.012345	99	1			Chloroflexi_unclassified	-0.737866	0.000813078	0.000339	62	0
		Roseococcus	0.744601	0.000545647	0.000178607	117	5											Camelimonas	0.811179	6.05e-05	8.1e-05	113	4			Chthoniobacter	0.748761	0.000598865	4e-05	40	10
		Roseomonas	0.739361	0.000629723	9.54818e-05	22	1											Candidatus_Solibacter	-0.745229	0.000522629	0.003893	88	1			Chthonomonas	-0.801532	0.000106843	0.00037	62	0
		Shimazuella	-0.762343	0.000324732	0.000124688	40	8											Castellaniella	0.826188	3.32e-05	0.000604	85	4			Citrobacter	0.860099	8.54e-06	0.001054	86	10
		Shinella	0.887267	1.82e-06	0.00236907	109	1											Caulobacteraceae_unclassified	-0.767653	0.00026747	0.001868	60	2			Cohnella	0.893031	1.24e-06	0.001691	89	10
		Solitalea	0.775314	0.000218866	0.000138168	14	1											Cellulosimicrobium	0.866173	4.61e-06	0.000488	89	4			Corallococcus	0.734367	0.000896289	0.000352	20	10
		Sphingobacterium	0.900962	7.1e-07	0.00518522	100	1											Chitinophaga	0.844277	1.47e-05	0.0112	94	4			Coxiellaceae_uncultured	-0.772337	0.000292127	0.000193	54	0
		Sphingobium	0.784669	0.000162554	0.000885172	86	1											Chthonomonas	-0.743913	0.000542582	0.000484	92	1			Cupriavidus	0.868241	5.66e-06	0.002699	91	10
		Stenotrophomonas	0.867284	5.49e-06	0.0494809	82	1											Citrobacter	0.82533	3.43e-05	0.001823	46	4			Devosia	0.788745	0.000168273	0.003197	85	13
		Steroidobacter	0.876923	3.3e-06	0.00591763	96	1											Clostridium_sensu_stricto_12	-0.766548	0.00027686	0.000128	53	2			Dyadobacter	0.866322	6.23e-06	0.002902	106	10
		Streptosporangium	0.805704	8.04e-05	0.000133675	88	1											Cohnella	0.796473	0.000104603	0.002827	41	4			Dyella	0.768243	0.000334268	0.012446	87	0
		Telmatobacter	-0.790038	0.000137196	0.0153411	102	8											Cupriavidus	0.828464	3.01e-05	0.002112	50	4			Enterobacteriaceae_unclassified	0.845976	1.71e-05	0.000964	82	10
		Thermosporothrix	-0.758138	0.000369062	0.000368447	107	0											Devosia	0.751966	0.000428445	0.00128	78	1			Filimonas	0.954112	1.36e-09	0.001404	105	10
		Xanthobacteraceae_unclassified	-0.785979	0.000155769	0.00219945	90	8											Dyadobacter	0.804776	7.65e-05	0.000298	76	2			Flavihumibacter	0.855066	1.09e-05	0.000364	83	10
		Xanthomonadales_uncultured	-0.804669	8.32e-05	0.0249028	105	8											Edaphobacter	-0.773951	0.000219244	0.010069	93	1			Flavitalea	0.835866	2.7e-05	0.000248	110	13
	Microvirga	Acetobacteraceae_uncultured	-0.754239	0.000413864	0.00245332	97	8											Elstera	-0.773833	0.000219825	0.000154	44	1			Flavobacteriaceae_unclassified	0.905136	5.48e-07	0.002581	97	10
		Acidimicrobiales_uncultured	-0.754017	0.000416478	0.00154343	107	0											Enterobacteriaceae_unclassified	0.802753	8.28e-05	0.002018	43	4			Flavobacterium	0.915012	2.41e-07	0.007745	91	10
		Acidobacteriaceae_(Subgroup_1)_uncultured	-0.783837	0.000166714	0.0427107	109	8											Filimonas	0.859033	6.93e-06	0.000523	98	4			Fontibacillus	0.799484	0.000115228	0.000392	61	10
		Acidocella	-0.754297	0.000413124	0.00236121	95	0											Flavihumibacter	0.827481	3.14e-05	0.000359	104	4			Gammaproteobacteria_unclassified	-0.748582	0.000602078	0.001106	34	0
		Afipia	0.874728	3.74e-06	0.000612207	52	1											Flavitalea	0.85429	8.9e-06	3.4e-05	110	4			Granulicella	-0.730486	0.000998284	0.011323	51	3
		Alcaligenaceae_unclassified	0.87182	4.37e-06	0.0137348	100	1											Flavobacterium	0.805045	7.57e-05	0.009404	34	4			Hyphomicrobiaceae_uncultured	0.915523	2.31e-07	0.003756	102	10
		Alcaligenes	0.807323	7.58e-05	0.000739141	103	1											Fontibacillus	0.729547	0.000811483	0.000139	43	4			Hyphomicrobium	0.731015	0.000983549	0.000425	25	10
		Aminobacter	0.816799	5.3e-05	0.000235896	102	1											Frankiales_unclassified	-0.768107	0.000264227	0.000127	54	2			Inquilinus	-0.762827	0.000396257	0.000242	58	0
		Aquicella	-0.79465	0.00011753	0.00335197	108	8											Gaiella	-0.794379	0.000112703	0.000811	98	1			Kaistia	0.912585	2.98e-07	0.001517	95	10
		Azospirillum	0.82891	3.25e-05	0.00527621	113	1											Gaiellales_uncultured	-0.860403	6.47e-06	0.01251	97	2			Lachnospiraceae_uncultured	0.754091	0.000513065	6.8e-05	72	10
		Bacillus	0.740389	0.000612168	0.00837207	48	1											Gemmata	-0.792954	0.000118513	0.00017	76	1			Legionella	-0.805781	9.16e-05	0.000597	53	10
		Beggiatoa	0.897899	8.87e-07	0.000530205	92	1											Gemmatimonadaceae_uncultured	-0.780924	0.000176414	0.001581	96	1			Lysobacter	0.928788	7.25e-08	0.003295	76	10
		Bosea	0.868135	5.33e-06	0.0012143	89	1											Granulicella	-0.786759	0.00014586	0.009249	99	1			Mesorhizobium	0.84248	2.02e-05	0.000633	83	10
		Brevibacillus	0.858962	8.52e-06	0.00117948	82	1											Halomonas	-0.794194	0.000113313	0.001057	59	2			Microbacteriaceae_unclassified	0.797445	0.000124325	0.000842	71	10
		Brevundimonas	0.775829	0.000215605	0.00461121	101	1											Hyphomicrobiaceae_uncultured	0.882964	1.61e-06	0.001422	107	4			Microbacterium	0.902936	6.35e-07	0.000148	89	10
		Camelimonas	0.867192	5.51e-06	0.000171867	99	1											Jatrophihabitans	-0.806018	7.29e-05	0.000348	62	1			Microbispora	0.875039	3.92e-06	0.002436	88	10
		Candidatus_Solibacter	-0.796867	0.000109204	0.00287232	96	0											Kaistia	0.743672	0.000546415	0.001803	95	1			Nannocystis	0.707837	0.000109165	0.000277	90	13
		Castellaniella	0.798795	0.000102697	0.00109074	99	1											Ktedonobacteraceae_uncultured	-0.779039	0.00018693	0.000115	85	1			Phyllobacteriaceae_unclassified	0.70656	0.000113767	0.000156	31	10
		Cellulosimicrobium	0.853153	1.13e-05	0.000691962	106	1											Ktedonobacterales_unclassified	-0.734817	0.000700339	0.000135	56	1			Pseudorhodoferax	0.705519	0.000117643	0.001178	57	13
		Chitinophaga	0.742038	0.000586008	0.0242838	107	1											Lysobacter	0.752619	0.000421547	0.005312	82	2			Sorangium	-0.705203	0.000118843	0.001394	43	0
		Chloroflexi_unclassified	-0.785953	0.000155879	0.000331378	101	8											Mesorhizobium	0.776497	0.000201605	0.00034	52	4			Thermomonas	0.70223	0.000130662	0.000845	34	13
		Chthoniobacter	0.8068	7.71e-05	4.83026e-05	70	1											Sorangium	-0.720531	7.16e-05	0.000511	86	1			Alkaliphilus	0.712221	9.46e-05	0.00032	55	13
		Chthonomonas	-0.766562	0.00028696	0.000344858	107	0											Xanthobacteraceae_unclassified	-0.700612	0.000137519	0.002095	97	1			Candidatus_Captivus	-0.704136	0.000122974	2.4e-05	61	3
		Citrobacter	0.88525	2.03e-06	0.00203882	84	1																			Crossiella	-0.718533	7.66e-05	0.000188	51	0
		Cohnella	0.843193	1.77e-05	0.00394958	87	1																			Edaphobacter	-0.711821	9.58e-05	0.009689	58	3
		Corallococcus	0.813659	5.95e-05	0.000499875	97	1																			Herminiimonas	0.719674	7.37e-05	0.000205	87	13
		Coxiellaceae_uncultured	-0.752222	0.000437957	0.00022017	100	8																			Holosporaceae_uncultured	-0.71731	7.98e-05	0.00015	51	10
		Cupriavidus	0.853409	1.11e-05	0.00381029	83	1																			Hydrogenophaga	0.7037	0.000124695	0.000719	37	10
		Devosia	0.791101	0.000132215	0.00268922	97	1																			Lachnospiraceae_unclassified	0.7242	6.31e-05	8.8e-05	33	10
		Dyella	0.803788	8.61e-05	0.013363	83	1																			Massilia	0.726716	5.78e-05	0.002949	20	10
		Edaphobacter	-0.7763	0.000212368	0.00871356	110	8																			Moraxellaceae_uncultured	0.808044	8.38e-05	0.000629	95	10
		Enterobacteriaceae_unclassified	0.825271	3.79e-05	0.00186358	83	1																			Nevskia	-0.79231	0.000148279	0.000345	32	10
		Filimonas	0.858747	8.58e-06	0.00156253	95	1																			Niastella	0.79665	0.00012741	0.000514	97	10
		Flavihumibacter	0.756649	0.000385042	0.000532451	91	1																			Nitrospira	-0.760465	0.000423815	0.000277	31	0
		Flavitalea	0.774647	0.00022359	0.00017973	91	1																			Nonomuraea	0.757713	0.000460293	5.2e-05	40	10
		Flavobacterium	0.850643	1.26e-05	0.0127069	83	1																			Ochrobactrum	0.935333	3.3e-08	0.0017	96	10
		Fontibacillus	0.802999	8.87e-05	0.000360584	67	1																			Oxalophagus	0.862915	7.41e-06	7.8e-05	77	10
		Gaiella	-0.739703	0.000623309	0.000604344	90	0																			Paenibacillus	0.904304	5.83e-07	0.002945	80	10
		Gemmata	-0.796985	0.000108801	0.000149401	64	8																			Patulibacter	0.895839	1.03e-06	0.000449	88	10
		Gemmatimonadaceae_uncultured	-0.787011	0.00015111	0.00146593	107	0																			Pedobacter	0.883687	2.31e-06	0.003641	102	10
		Granulicella	-0.796251	0.00011149	0.00881129	105	8																			Pigmentiphaga	0.904903	5.58e-07	0.000586	93	10
		Halomonas	-0.734982	0.000707352	0.000863829	54	0																			Planctomycetaceae_uncultured	-0.771402	0.000301453	0.007034	92	0
		Hyphomicrobiaceae_uncultured	0.844761	1.66e-05	0.00356203	99	1																			Proteobacteria_unclassified	-0.792789	0.000145791	0.003458	90	0
		Kaistia	0.868781	5.2e-06	0.00268472	109	8																			Pseudolabrys	-0.885601	2.07e-06	0.007272	97	0
		Legionella	-0.767104	0.000282122	0.000513355	89	8																			Pseudomonas	0.920504	1.58e-07	0.003628	81	10
		Lysobacter	0.857815	8.92e-06	0.00768797	92	1																			Pseudoxanthomonas	0.827561	3.82e-05	0.013431	86	10
		Mesorhizobium	0.799797	9.91e-05	0.000682976	83	1																			Rhizobiales_unclassified	-0.764346	0.000377512	0.003388	95	0
		Microbacterium	0.783582	0.000167926	0.000290939	62	1																			Rhizobium	0.847869	1.56e-05	0.00613	98	0
		Microbispora	0.793469	0.000122357	0.00357888	94	1																			Rhizomicrobium	-0.859421	8.81e-06	0.013815	75	0
		Micromonospora	0.731313	0.000778539	0.000445956	47	1																			Rhodopseudomonas	0.750249	0.000574264	3.8e-05	66	10
		Rummeliibacillus	0.719851	7.32e-05	0.000180854	3	1																			Roseococcus	0.794933	0.000134892	0.000174	108	13
		Xanthobacteraceae_unclassified	-0.701167	0.000135132	0.00219945	90	8																			Roseomonas	0.912344	3.03e-07	0.000102	107	10
		Altererythrobacter	0.711356	9.73e-05	0.00151198	75	1																			Rummeliibacillus	0.742144	0.000720819	0.000109	34	10
		Bryobacter	-0.704478	0.000121637	0.0127485	72	8																			Shinella	0.934567	3.61e-08	0.001904	104	10
		Dyadobacter	0.700685	0.000137202	0.00170744	81	1																			Solitalea	0.85578	1.05e-05	0.000127	92	3
		Gaiellales_uncultured	-0.713345	9.11e-05	0.0106872	81	0																			Sphingobacterium	0.913563	2.77e-07	0.004589	90	10
		Lachnospiraceae_uncultured	0.703025	0.000127405	4.38093e-05	75	1																			Sphingobium	0.784118	0.000197245	0.001852	99	13
		Moraxellaceae_uncultured	0.804395	8.43e-05	0.000578507	99	1																			Sphingomonadaceae_unclassified	0.797868	0.000122227	0.000551	83	10
		Myxococcales_unclassified	-0.736642	0.000677841	3.03295e-05	40	8																			Stenotrophomonas	0.877585	3.4e-06	0.02411	88	10
		Niastella	0.825263	3.79e-05	0.000622317	100	1																			Steroidobacter	0.886641	1.93e-06	0.006896	104	10
		Nitrospira	-0.851978	1.18e-05	0.000339241	82	0																			Streptosporangium	0.764492	0.000375405	7.4e-05	68	10
		Nonomuraea	0.72454	0.000928848	7.41388e-05	42	1																			Telmatobacter	-0.857615	9.54e-06	0.021716	79	10
		Ochrobactrum	0.882967	2.31e-06	0.00170856	101	1																			Thermosporothrix	-0.828771	3.62e-05	0.000617	72	10
		Oxalophagus	0.770059	0.000257873	0.000104468	70	1																			Xanthobacteraceae_unclassified	-0.77964	0.000230492	0.002286	71	0
		Paenibacillus	0.83684	2.32e-05	0.00355866	78	1																			Xanthomonadales_uncultured	-0.763278	0.000390614	0.02503	69	0
		Patulibacter	0.820748	4.54e-05	0.00062007	96	1
		Pigmentiphaga	0.82648	3.58e-05	0.000990764	105	1
		Planctomycetaceae_uncultured	-0.764939	0.000300631	0.00695894	114	0
		Proteobacteria_unclassified	-0.789157	0.000141321	0.00290489	115	8
		Pseudolabrys	-0.79465	0.00011753	0.00634336	108	0
		Pseudomonas	0.827908	3.39e-05	0.00497292	84	1
		Pseudoxanthomonas	0.815857	5.5e-05	0.013318	91	1
		Rhizobiales_unclassified	-0.774252	0.000226276	0.00324301	105	0
		Rhizobium	0.798035	0.00010532	0.00706341	97	1
		Rhizomicrobium	-0.795807	0.000113112	0.0106827	82	8
		Roseococcus	0.771316	0.000248122	0.000178607	117	5
		Shinella	0.815851	5.5e-05	0.00236907	109	1
		Sorangium	-0.728609	0.000835409	0.00084698	79	8
		Sphingobacterium	0.866207	5.82e-06	0.00518522	100	1
		Sphingobium	0.757442	0.000376485	0.000885172	86	1
		Stenotrophomonas	0.845009	1.63e-05	0.0494809	82	1
		Steroidobacter	0.78229	0.000174889	0.00591763	96	1
		Streptosporangium	0.751769	0.000443946	0.000133675	88	1
		Telmatobacter	-0.804231	8.47e-05	0.0153411	102	8
		Thermosporothrix	-0.789049	0.000141649	0.000368447	107	0
		Xanthobacteraceae_uncultured	-0.721768	0.000995652	0.00567499	108	0
		Xanthomonadales_uncultured	-0.790931	0.000132835	0.0249028	105	8
